# Supplementary material for: GoIFISH: a system for the quantification of single cell heterogeneity from IFISH images
Source: Genome Biol. 2014 Aug 26;15(8):442. doi: 10.1186/s13059-014-0442-y (PMC4167144; doi:10.1186/s13059-014-0442-y)
Supplement: Additional file 1 — GoIFISH software. Source code for use directly in MATLAB. Binary files for use outside of MATLAB (For Mac and Windows OS) and the required MATLAB Compiler Runtime, are available for download at www.sourceforge.net/projects/goifish/ due to size constraints. [file 13059_2014_442_MOESM1_ESM.zip › src/ActiveContoursCode.m]

function phi = ActiveContoursCode(img, mask, N, dt, mu, v, epsilon, Lambda_1, Lambda_2)

% ActiveContoursCode(img, mask, N, dt, mu, v, epsilon, Lambda_1, Lambda_2) runs the ChenVese Model
% inputs:
% --------
%       img - original image
%      mask - mask derived from Voronoi Segmentation
%         N - Number of iterations
%        dt - time step
%       mu - curve length (penalty?)
%         v - weight of area term
%        epsilon - threshold for H regularisation
%       Lambda_1 - weight for inside contour
%       Lambda_2 - weight for outside contour
%
%  outputs: phi is the new map
%
% This code has been modified from S Nikolay 2007.
% http://www.mathworks.co.uk/matlabcentral/fileexchange/30284-active-contours-implementation---test-platform-gui

% Initialisation of Phi
phi=bwdist(1-mask)-bwdist(mask); % centre is positive, outside negative
phi=phi/(max(max(phi))-min(min(phi))); %normilize to amplitude=1

if ~strcmpi(class(phi),'double')
    phi=double(phi);
end

for n=1:N % main loop
    
    phi_old=phi; % save the old iteration for convergence testing
    %% Active contours iterations
    c_1=sum(img(phi>=0))/max(1,length(img(phi>0)));   % prevent division by zero
    c_2=sum(img(phi<0))/max(1,length(img(phi<0)));    % prevent division by zero
    
    [dx,dy]=gradient(phi);
    
    grad_norm=max(eps,sqrt(dx.^2+dy.^2));%we want to prevent division by zero
    K=divergence(dx./grad_norm,dy./grad_norm); %this one is a bit faster
    
    speed = Delta_eps(phi, epsilon).*(mu*K-v-Lambda_1*(img-c_1).^2+Lambda_2*(img-c_2).^2);
    speed =speed/ sqrt(sum(sum(speed.^2)));%norm by square root of sum of square elements
    
    phi=phi+dt*speed;
    
    % break from loop if convergence is reached or if the boundary
    % completely disappears
    if isequal(phi > 0, phi_old > 0)|sum(sum(phi>0))==0 , break; end 
end 
end

%%%%%%%%%%%%%%%%%%%%%%%%%%%%%%%%%%%%%%%%%%%%%%
%           Servise sub function             %
%%%%%%%%%%%%%%%%%%%%%%%%%%%%%%%%%%%%%%%%%%%%%%
function out=Delta_eps(z,epsilon)
if nargin==1
    epsilon=1;
end
out=epsilon/pi./(epsilon^2+z.^2); % check if this is correct!!
% out=(1/(2*epsilon))*(1+cos(pi*z/epsilon)).*(abs(z)<=epsilon);
end
