# Supplementary material for: GoIFISH: a system for the quantification of single cell heterogeneity from IFISH images
Source: Genome Biol. 2014 Aug 26;15(8):442. doi: 10.1186/s13059-014-0442-y (PMC4167144; doi:10.1186/s13059-014-0442-y)
Supplement: Additional file 1 — GoIFISH software. Source code for use directly in MATLAB. Binary files for use outside of MATLAB (For Mac and Windows OS) and the required MATLAB Compiler Runtime, are available for download at www.sourceforge.net/projects/goifish/ due to size constraints. [file 13059_2014_442_MOESM1_ESM.zip › src/ActiveContSmooth.m~]

function [t2 test] = ActiveContSmooth(Segment, Image, method, Props)

MSeg=double(max(Segment(:)));
AVal=double(ceil(MSeg/100)*100);

t2=zeros(size(Segment));
Image=im2double(Image);
%Segment=im2double(Segment)*255;

N=Props(1); dt=Props(2); mu=Props(3); v=Props(4); epsilon=Props(5);
l1=Props(6); l2=Props(7); %sigma=Props(8);


for i=1:MSeg
    testIm=SelectedArea(i, Segment);
    testIm=imdilate(testIm, strel('disk', 2));
    testIm3=imdilate(testIm, strel('disk', 15));
    BBox=regionprops(logical(testIm3), 'BoundingBox');
    BBox=BBox.BoundingBox;
    BBox(1:2)=floor(BBox(1:2));
    if BBox(1)==0
        BBox(1)=1;
    end
    if BBox(2)==0
        BBox(2)=2;
    end
    MemIm=Image(BBox(2):BBox(2)+BBox(4), BBox(1):BBox(1)+BBox(3));
    testIm=testIm(BBox(2):BBox(2)+BBox(4), BBox(1):BBox(1)+BBox(3));
    testIm=logical(testIm);
    
    switch method
        case 'Loc'
            hi2=localized_segment(MemIm,testIm,N,l1, 1);
        case 'CV'
            hi2 = ActiveContoursCode(MemIm, testIm, N, dt, mu, v, epsilon, l1, l2);
            hi2=hi2>0;
            hi2=bwareaopen(hi2, 20);
            hi2=imdilate(imerode(hi2, strel('disk', 3)), strel('disk', 3));
    end
    
    t2(BBox(2):BBox(2)+BBox(4), BBox(1):BBox(1)+BBox(3))=t2(BBox(2):BBox(2)+BBox(4), BBox(1):BBox(1)+BBox(3))+logical(hi2)*(i+AVal);
end

% clean up the overalpping sections. Assign them to the cells which 

t2=t2-AVal;
t2(t2==-AVal)=0;


Sprops=regionprops(t2, 'Area');
idx=find([Sprops.Area]>0);
idx=idx(idx>100);

for i=1:length(idx)
    BW=SelectedArea(idx(i), t2);
    ttemp=Segment(logical(BW));
    uniVals=unique(ttemp);
    uniVals=uniVals(uniVals ~= 0);
    
    if isempty(uniVals)
        t2(t2==idx(i))=0;
    else
        tt=histc(ttemp, uniVals);
        x1=find(tt==min(tt));
        if length(x1)>1
            x1=randsample(x1, 1);     % currently random sample if unsure which segment it should sit in
        end
        t2(t2==idx(i))=uniVals(x1);
    end
end

test=zeros(size(Segment));
for i=1:max(max(t2)),
    BW=SelectedArea(i, t2);
    test=test+imdilate(bwperim(SelectedArea(i, t2)), strel('disk', 3));
end

t2=bwareaopen((logical(t2)-imfill(test),50);
t2=bwconncomp(t2,4);
t2=labelmatrix(t2);


% t3=imfill(test, 'holes');
% t3=logical(t3)-test;
% t3=bwareaopen(t3, 20, 4);
% ttest= bwlabel(t3, 4);


% ttemp=bwareaopen(t3, 500,4);
% t4=logical(t3)-ttemp;
% t4=imdilate(t4, strel('disk',4));
% t4=bwlabel(t4);
%
% for i=1:max(t4(:))
%     BW=logical(SelectedArea(i, t4))+logical(ttemp);
%     x2=find(BW==2);
%     [A C]=histc(ttemp(x2));


% imview(SegArea(Image, imdilate(test, strel('disk', 3))))
% imview(SegArea(Image, t2))
% imview(SegArea(Image, Segment))
