# Supplementary material for: GoIFISH: a system for the quantification of single cell heterogeneity from IFISH images
Source: Genome Biol. 2014 Aug 26;15(8):442. doi: 10.1186/s13059-014-0442-y (PMC4167144; doi:10.1186/s13059-014-0442-y)
Supplement: Additional file 1 — GoIFISH software. Source code for use directly in MATLAB. Binary files for use outside of MATLAB (For Mac and Windows OS) and the required MATLAB Compiler Runtime, are available for download at www.sourceforge.net/projects/goifish/ due to size constraints. [file 13059_2014_442_MOESM1_ESM.zip › src/AdjustOverlap.m]

function [Map Props] =AdjustOverlap(DMap, Map2, image, backgrd, type)

% AdjustOverlap mapps a segmentation in Map2 to the original DAPI Map DMap
%
%   [Map Props] =AdjustOverlap(DMap, Map2, image, backgrd, type)
%
%   Inputs:
%   ------------
%       DMap - DAPIMap
%       Map2 - Second Map of interest
%      image - image of the Second Map. Useful for calculating cell properties
%    backgrd - Value of bakcground intensity to subtract from measurements
%       type - type of image used: 'mem' for membrane, 'spot' for spot
%
%   Outputs:
%   -----------
%        Map - Output map. All segmentations in Map2 will be given
%              corresponding DAPI numbers
%      Props - Structure of Properties. Includes area, intensity, Copy Number 
%              for spots and solidity, perimeter for membranes
%
%   AT July 2014 for GoIFISH GNU GLP v2

NCell=max(DMap(:));

Map=zeros(size(DMap));

% rename the values

switch type
    case 'mem'
        % new: takes about 2 seconds
        tic
        uM=unique(Map2(:));
        ta=arrayfun(@(x) length(find(Map2(:)==x)), uM, 'Uniform', false);
        uM=uM(cellfun(@(x) x<10, ta));
        
        for i=uM'
            Map2(Map2(:)==i)=0;
        end

        tt=arrayfun(@(x) unique(Map2(DMap==x)), 1:NCell, 'Uniform', false);
        tt=cellfun(@(x) x(x~=0), tt,'UniformOutput', false); 
        tUnit=arrayfun(@(x) histc(Map2(DMap==x), tt{x}),  1:NCell, 'Uniform', false);
        
        t2=cat(1, tt{:});
        t2un=unique(t2);
        t3=t2un(histc(t2, t2un)>1);
        
        Idx5=arrayfun(@(z) find(cellfun(@(x) ismember(z, x), tt)==1),t3, 'UniformOutput', false);
        Idx6=arrayfun(@(i) arrayfun(@(x) tUnit{x}(tt{x}==t3(i)), Idx5{i}),1:length(t3), 'Uniform', false);
        Idxsum=arrayfun(@(x) Idx6{x}/sum(Idx6{x}),1:length(t3), 'Uniform', false); 
        
        tmax=arrayfun(@(x) Idx5{x}(find(Idx6{x}==max(Idx6{x}) & max(Idxsum{x})>0.55)), 1:length(t3), 'Uniform', false);
        tdiff=arrayfun(@(x) setdiff(Idx5{x}, tmax{x}), 1:length(Idx5), 'Uniform', false);
        
        emptySamps=cellfun(@isempty, tmax);
        
        unsureMem=t3(emptySamps);
        
        tt(cell2mat(tmax(~emptySamps)))=num2cell(t3(~emptySamps));
        % Need to remove all instances where it appears before.
        a1=find(cellfun(@length, tt)>1);
        %a1=unique([a1, cell2mat(tdiff)]);
        Idx7=arrayfun(@(x) setdiff(tt{x},t3(~emptySamps)), a1, 'Uniform', false);
        tt(a1)=Idx7;

        emptyDAPI=find(cellfun(@length, tt)~=1);
        rmMem=cat(2, tt(emptyDAPI));
        if length(rmMem)>0
            rmMem=rmMem{:};
        else
            rmMem=[];
        end
        
        t2=cat(1, tt{:});
        t2un=unique(t2);
        t3=t2un(histc(t2, t2un)>1);
        
        unsureMem=unique([unsureMem' t3']);
        t2=arrayfun(@(z) find(cellfun(@(x) ismember(z, x), tt)==1),unsureMem, 'UniformOutput', false);
        tt([emptyDAPI cat(2, t2{:})])={[]};
        
        Mapidx=SelectedArea(setdiff(1:max(Map2(:)), cat(2, tt{:})), Map2);
        
        button='Continue';
        if ~isempty(unsureMem)|~isempty(emptyDAPI)
           button=questdlg(sprintf(['The following DAPI cells do not have well defined membrane \n See Nuclei %s \n\n' ...
               ,'The following membranes might not map to a single nucleus \n See Membranes %s \n\n'] ...
           , sprintf('%g ',emptyDAPI),sprintf('%g ', unsureMem)),  'Warning', 'Edit Segmentations', 'Remove cells and Continue', 'Edit Segmentations');
        end
        toc
        
        switch button
            case 'Edit Segmentations'
                Map=Mapidx;
                Props=[];
            otherwise 
              
           tic
           
        MapEdge=zeros(size(Map), class(Map));   
        Map=Map2-Mapidx;       
        tindx=find(arrayfun(@(x) ~ismember(x, tt{x}), 1:NCell)==1 & cellfun(@isempty, tt)==0);
        
            toc
%             tic
%         for i=tindx % length 49 ~ 3 seconds
%             Map(logical(SelectedArea(tt{i}, Map2)))=i;
%            % MapEdge(logical(bwperim(SelectedArea(tt{i}, Map2))))=i;
%         end
%         toc
        

        for i=tindx % length 49 ~ 0.23 seconds
            Map(Map2==tt{i})=i;
           % MapEdge(logical(bwperim(SelectedArea(tt{i}, Map2))))=i;
        end
        
        toc
        tic
      % currently 1 seconds here...
      for i=1:NCell
        MapEdge(bwperim(Map==i))=i;
      end
        toc
% %         % old
% %         tt=arrayfun(@(x) unique(Map2(DMap==x)), 1:NCell, 'Uniform', false);
% %         tUnit=arrayfun(@(x) histc(Map2(DMap==x), tt{x}),  1:NCell, 'Uniform', false);
% %         tMap=cellfun(@max, tUnit);
% %         tMap2=arrayfun(@(x) tt{x}(tUnit{x}==tMap(x)), 1:length(tMap));
% %        % check if there are non unique elements here
% %        uVal=unique(tMap2);
% %        aa= histc(tMap2, uVal);
% %        val=uVal(aa>1);
%         
%        if length(val)>0
%            for i=val
%                tempMat=SelectedArea(i, Map2);
%                %tempMat=bwlabel(tempMat)+unit8(logical(tempMat).*;
%                Map2(logical(tempMat))=tempMat(tempMat>0)+max(Map2(:));
%                tt(tMap2==i)=arrayfun(@(x) unique(Map2(DMap==x)), find(tMap2==i), 'Uniform', false);
%            end
%            tUnit=arrayfun(@(x) histc(Map2(DMap==x), tt{x}),  1:NCell, 'Uniform', false);
%            tMap=cellfun(@max, tUnit);
%             tMap2=arrayfun(@(x) tt{x}(tUnit{x}==tMap(x)), 1:length(tMap));
%        end
%         MapEdge=Map;
%         for i=1:NCell
%         temp=logical(SelectedArea(tMap2(i), Map2))*i;    
%         Map=Map+temp;
%         MapEdge=MapEdge+bwperim(temp)*i;
%         end
%         
%         if max(Map(:))>NCell
%             CellID=unique(DMap(find(Map(:)>NCell)));
%             msgbox(sprintf('More than 1 nuclei maps to same membrane\nSee Cells %s', sprintf('%g ',CellID(2:length(CellID)))), 'ERROR')
%         end
%         toc
        
        
        Props=regionprops(Map, image, 'Area', 'MeanIntensity', 'Solidity', 'Perimeter');
        Props2=regionprops(MapEdge, image, 'MeanIntensity');
      
        [Props.MembraneIntensity]=Props2.MeanIntensity;
        temp=cell2struct(num2cell([Props2.MeanIntensity]-backgrd), 'temp');
        [Props.BackAdjustedInt]=temp.temp;
%         if NCell>length(Props)
%              for i=(length(Props)+1: NCell), Props(i).Area=0; end
%         end
        end
        
    case 'spot'
        
        Map=DMap;
        Map(~logical(Map2))=0;
        tMap=bwconncomp(Map);
        centr=regionprops(tMap, 'Centroid');
        centr=[centr.Centroid];
        Cx=round(centr(1:2:length(centr)));
        Cy=round(centr(2:2:length(centr)));
        ID=arrayfun(@(x) Map(round(Cy(x)), round(Cx(x))), 1:length(Cx),'uniform', false);
        CN=histc(cell2mat(ID), 1:max(DMap(:)));
                
        Props=regionprops(Map, image, 'Area', 'MeanIntensity');
        if NCell>length(Props)
            tVal=length(Props)+1;
            for i=(tVal: NCell), Props(i).Area=0; end
            for i=(tVal: NCell), Props(i).MeanIntensity=0; end 
        end
       
         temp=cell2struct(num2cell([[Props.MeanIntensity]-backgrd; CN])', {'temp','CN'},2);
        [Props.BackAdjustedInt]=temp.temp;
        [Props.CN]=temp.CN;
        
end
