# Supplementary material for: GoIFISH: a system for the quantification of single cell heterogeneity from IFISH images
Source: Genome Biol. 2014 Aug 26;15(8):442. doi: 10.1186/s13059-014-0442-y (PMC4167144; doi:10.1186/s13059-014-0442-y)
Supplement: Additional file 1 — GoIFISH software. Source code for use directly in MATLAB. Binary files for use outside of MATLAB (For Mac and Windows OS) and the required MATLAB Compiler Runtime, are available for download at www.sourceforge.net/projects/goifish/ due to size constraints. [file 13059_2014_442_MOESM1_ESM.zip › src/BackgroundEstimate.m]

function [BWmap TVal]=BackgroundEstimate(f, magI, TVal)

% BackgroundEstimate performs an estimation of the "foreground" region in
% each image. 
%
% Inputs:
% -------
%       f - Image of interest. Must be grayscale
%    TVal - optional threshold value. Otherwise this is automatically
%    calculated.
%     mag - Magnification or minimum fragment size.
%           '60x' is set to 500pixels, '40x' set to 300pixels, '20x'
%           150pixels
%
% Outputs:
% --------
%   BWmap - Black and white map of detected "foreground" region
%
% AT GoIFISH July 2014 GNU GLP v2


f2=im2double(f);

if ~exist('magI', 'var')
    mag=500;
elseif ischar(magI)==1
    switch magI
        case '60x'
            mag=300;
        case '40x'
            mag=200;
        case '20x'
            mag=100;
    end
end
    
     
    efilt2=entropyfilt(f);
    efilt2=efilt2/max(efilt2(:));
    tempVal=(efilt2/3 + f2*2/3);
     
    if ~exist('TVal', 'var')
        TVal=graythresh(tempVal);
    end
    
   BW = im2bw(tempVal, TVal);
   BWmap=bwareaopen(BW, mag);
   BWmap=imfill_small(BWmap, mag);
   BWmap=logical(BWmap);
