# Supplementary material for: GoIFISH: a system for the quantification of single cell heterogeneity from IFISH images
Source: Genome Biol. 2014 Aug 26;15(8):442. doi: 10.1186/s13059-014-0442-y (PMC4167144; doi:10.1186/s13059-014-0442-y)
Supplement: Additional file 1 — GoIFISH software. Source code for use directly in MATLAB. Binary files for use outside of MATLAB (For Mac and Windows OS) and the required MATLAB Compiler Runtime, are available for download at www.sourceforge.net/projects/goifish/ due to size constraints. [file 13059_2014_442_MOESM1_ESM.zip › src/CellClassification.m]

function pred_labs =CellClassification(SProps, Labs, method)

% CellClassification performs support vector classification on cellular
% populations
%
%   Inputs:
%   -------
%       SProps - properties of each cell
%         Labs - labels for all cells in SProps. Unlabelled cells (test
%                data) are designated as 0. 
%       method - method to use in classification:
%                'Hierarchical': (default)
%                Performs a 2 level classification - tumour vs normal, 
%                followed by DCIS vs invasive and fibroblast vs lymphocyte
%                'OneVAll':
%                One vs all svm. Unlimited in number of classes
%               'Pairwise':
%                Pairwise SVM
%
%   Outputs:
%   --------
%    pred_labs - vector of labels for all cells

% check the inputs
error(nargchk(2, 3, nargin, 'struct'));
assert(length(SProps)==length(Labs), 'Inconsistent number of cells in SProps and Labs');
if ~exist('method', 'var')
    method='Hierarchical';
end

% Separate the training and test data
TrainIdx= find(Labs>1);
TestIdx=setdiff(1:length(SProps), TrainIdx);

switch method
    case 'Hierarchical'
        % perform the svm between tumour vs normal
        x1=find(Labs(TrainIdx)==2 | Labs(TrainIdx)==3);
        x2=find(Labs(TrainIdx)==4 | Labs(TrainIdx)==5);
        L2=zeros([1, length(TrainIdx)]);
        L2(x1)=0;
        L2(x2)=1;
        test_model = svmtrain(SProps(TrainIdx,:),L2);
        predict_labelA = svmclassify(test_model,SProps);
        % perform svm between DCIS and invasive
        if length(unique(Labs(TrainIdx(x1))))>1
        test_model = svmtrain(SProps(TrainIdx(x1),:),Labs(TrainIdx(x1)));
        predict_labelB = svmclassify(test_model,SProps);
        predict_labelA(predict_labelA==0)=predict_labelB(predict_labelA==0);
        end
        % perform svm between fibroblast and lymphocyte
        if length(unique(Labs(TrainIdx(x2))))>1
        test_model = svmtrain(SProps(TrainIdx(x2),:),Labs(TrainIdx(x2)));
        predict_labelC = svmclassify(test_model,SProps);
        predict_labelA(predict_labelA==1)=predict_labelC(predict_labelA==1);
        end
       
        % look at unique vals of 
        if sum(predict_labelA==0)>0
        predict_labelA(predict_labelA==0)=unique(Labs(x1));
        end
        if sum(predict_labelA==1)>0
        predict_labelA(predict_labelA==1)=unique(Labs(x2));
        end
        pred_labs=predict_labelA;
    case 'OneVAll'
        % perform one vs all svm
        n=unique(Labs(TrainIdx));
        model = cell(length(n),1);
        prob = zeros(length(Labs),length(n));
        for k=1:length(n)
             model{k} = svmtrain(SProps(TrainIdx, :), double(Labs(TrainIdx)==n(k)));
             prob(:, k) = svmclassify(model{k}, SProps)*n(k);
        end       
       test=arrayfun(@(x) prob(x, prob(x,:)>0), 1:size(prob,1), 'Uniform', false);
       test2=cellfun(@length, test);
       if sum(test2==0)>0
            test(test2==0)={1};
       end
       if sum(test2>1)>0
           tIdx=find(test2>1);
           RS=num2cell(arrayfun(@(x) randsample(test{x},1), tIdx));
           test(tIdx)=RS;
         %  for i=1:length(tIdx), test{tIdx(i)}=RS{i}; end
       end
       pred_labs=cell2mat(test);
    case 'Pairwise'   
        % perform pariwise svm
        n=unique(Labs(TrainIdx));
        ntest=combnk(n, 2);
        model = cell(length(ntest),1);
        prob = zeros(length(Labs),size(ntest,1));
        for k=1:size(ntest,1)
             x1=find(Labs(TrainIdx)==ntest(k,1)|Labs(TrainIdx)==ntest(k,2));
             model{k} = svmtrain(SProps(TrainIdx(x1), :), Labs(TrainIdx(x1)));
             prob(:, k) = svmclassify(model{k}, SProps);
        end       
       pred_labs=mode(prob,2);
end
