# Supplementary material for: GoIFISH: a system for the quantification of single cell heterogeneity from IFISH images
Source: Genome Biol. 2014 Aug 26;15(8):442. doi: 10.1186/s13059-014-0442-y (PMC4167144; doi:10.1186/s13059-014-0442-y)
Supplement: Additional file 1 — GoIFISH software. Source code for use directly in MATLAB. Binary files for use outside of MATLAB (For Mac and Windows OS) and the required MATLAB Compiler Runtime, are available for download at www.sourceforge.net/projects/goifish/ due to size constraints. [file 13059_2014_442_MOESM1_ESM.zip › src/CellSegmentIF.m]

%% CellSegmentIF to segment cells
% [Map TVal BW2]=CellSegment(f, varargin)
%
% Inputs:
% -------
%       f - DAPI image to segment
%  'mode' - can be 'seeded' or 'imhmin'
% 'efiltT'- entropy filter threshold to differentiate between foreground
%           and background [0, 1]
% 'thresh'- intensity depth threshold to define boundaries [0 100+]
%  'merge'- binary to indicate whether to perform merging of oversegmented
%           samples (default 0)
%  'seeds' - image of seeds in the image which indicate locations of cells 
%
% Outputs:
% --------
%     Map - Black-white map with segmented cells
%    TVal - Automatically determined entropy threshold (if not input
%           specified)
%     BW2 - Map of 'foreground' or cellular area
%
% AT for GoIFISH July 2014. GNU GLP v2

function [Map TVal BW2] = CellSegmentIF(f, varargin)
    mode='seeded';
    Merge=0;
    Nopt=length(varargin);
    Mag='60x';
       
    if Nopt>=2
    for n=1:Nopt/2 
        switch varargin{2*n-1}
            case 'mode'
                mode=varargin{2*n};
            case 'efiltT'
                TVal=varargin{2*n};
            case 'thresh'
                T=varargin{2*n};
            case 'mag'
                Mag=varargin{2*n};
            case 'merge'
                Merge=varargin{2*n};
            case 'seed'
                Seeds=varargin{2*n};
         end
    end
    end

    if exist('TVal', 'var')
        BW2=BackgroundEstimate(f, TVal);
    else 
        [BW2 TVal]=BackgroundEstimate(f);
    end
    
    f = im2double(f);
    f_2 = im2double(imcomplement(f));
    
    switch mode
        case 'seeded'
            T=T(1);
            Map = SeededWatershedIF(f_2, BW2, T, Merge, Mag, Seeds);
        case 'imhmin'
             if ~exist('T', 'var')
                T=0.3:-0.04:0.15;
             else 
                T=T(2):-0.04:T(1); 
            end
            Map = HMinWatershedIF(f_2, BW2, T, Merge, Mag);
    end
            Bord=Map-imclearborder(Map);
            % Create a classifier for Border
            Bord2=bwlabel(Bord, 4);
            
            if max(Bord2(:))>0
            BProps=regionprops(Bord2, 'Area', 'Solidity', 'Perimeter');
            temp=[BProps.Area]./[BProps.Perimeter];
            for i=1:length(temp), BProps(i).AreaPerimeter=deal(temp(i)); end
            Training=csvread('DefineBorderTrain.csv');
            Brm=PerformanceClassification(BProps, Training); % 
            Bord=SelectedArea(find(Brm==3), Bord2); % decide what value you need for removing the border
            Map(logical(Bord))=0;
            end
            Map=bwlabel(Map,4);
end


function CMap = SeededWatershedIF(f_2, BW2, T, Merge, Mag, Seeds)
        
    CMap=zeros(size(BW2));
    if sum(Seeds(:))==0;
     mask_em = imextendedmin(f_2, T);
     mask_em = bwlabel(mask_em,4);
     RProps=regionprops(mask_em, 'Solidity', 'Eccentricity');
     mask_em2=SelectedArea(find([RProps.Solidity]>0.80), mask_em);
     Seeds=bwareaopen(mask_em2, 20);
    end

     f_2=imadjust(f_2, [], [], 1.5);
    I_mod = imimposemin(f_2, ~BW2 | (Seeds));
    L=watershed(I_mod);
    L(~BW2)=0; % everything thats not bw3 is background
    L=bwareaopen(L, 200);
    L_new=bwlabel(L);

    Tp=regionprops(L_new,f_2, 'Solidity', 'Area', 'Perimeter', 'MajorAxisLength', 'MinorAxisLength', 'Centroid'); %'MeanIntensity'
    Tp=DevCalc(Tp);
   
    if Merge==1
         Training=csvread(sprintf('SegAccClassifier%s.csv', Mag));
        CellOK=PerformanceClassification(Tp, Training);
         testX=SelectedArea(find(CellOK==1),L_new);    
        testB=SelectedArea(find(CellOK==3),L_new);
        Out2=CombineOutputsNested(testB, L_new, Tp);   
        BW2(logical(imdilate(testX+Out2, strel('disk', 1))))=0;
        BW2=bwareaopen(BW2, 40);
        CMap=CMap+testX+Out2;
    end
    idx=find([Tp.Solidity]>0.6);
    CMap=CMap+SelectedArea(idx,L_new);
    CMap=imerode(CMap, strel('disk', 1));
    CMap=bwareaopen(CMap, 200, 4);
    CMap=imfill(CMap, 'holes');

    CMap=bwlabel(CMap, 4);
end

function HMap = HMinWatershedIF(f_2, BW2, T, Merge, Mag)
       
    Training=csvread(sprintf('SegAccClassifier%s.csv', Mag));
    HMap=zeros(size(BW2));
    tic
    for i=1:length(T)
    f2=imhmin(f_2,T(i));
    L=watershed(f2);
    L(~BW2)=0; % everything thats not bw3 is background
    L=bwareaopen(L, 200);
    L_new=bwlabel(L);

    Tp=regionprops(L_new,f_2, 'Solidity', 'Area', 'Perimeter', 'MajorAxisLength', 'MinorAxisLength', 'Centroid');
    Tp=DevCalc(Tp);
        if median([Tp.Area])<2250
            break
        end
    CellOK=PerformanceClassification(Tp, Training);
    testX=SelectedArea(find(CellOK==1),L_new);
    % Insert a classifier here as well?
%     if Merge==1
%         testB=SelectedArea(find(CellOK==3),L_new);
%         Out2=CombineOutputsNested(testB, L_new, Tp, 70);
%         BW2(logical(imdilate(testX+Out2, strel('disk', 1))))=0;
%         BW2=bwareaopen(BW2, 40);
%         HMap=HMap+Out2;
%     else 
        BW2(logical(imdilate(testX, strel('disk', 1))))=0;
        BW2=bwareaopen(BW2, 40);
    %end
    HMap=HMap+testX;
        
    end
    
    idx=find([Tp.Solidity]>0.5);
    HMap=HMap+SelectedArea(idx,L_new);
    
    if Merge==1
        HMap=bwlabel(HMap,4);
        Tp=regionprops(HMap,f_2, 'Solidity', 'Area', 'Perimeter', 'MajorAxisLength', 'MinorAxisLength', 'Centroid');
        Tp=DevCalc(Tp);
        CellOK=PerformanceClassification(Tp, Training);
        testB=SelectedArea(find(CellOK==3),HMap);
        testC=SelectedArea(find(CellOK==1), HMap);
        tic
        Out2=CombineOutputsNested(testB, HMap-testC, Tp, 70);
        toc
      %  BW2(logical(imdilate(testX+Out2, strel('disk', 1))))=0;
      %  BW2=bwareaopen(BW2, 40);
        HMap=HMap+Out2;
    end

    % Remove items with very funny properties
   
    HMap=imerode(HMap, strel('disk', 1));
    HMap=bwareaopen(HMap, 200, 4);
    HMap=imfill(HMap, 'holes');
    HMap=bwlabel(HMap, 4);
end
