# Supplementary material for: GoIFISH: a system for the quantification of single cell heterogeneity from IFISH images
Source: Genome Biol. 2014 Aug 26;15(8):442. doi: 10.1186/s13059-014-0442-y (PMC4167144; doi:10.1186/s13059-014-0442-y)
Supplement: Additional file 1 — GoIFISH software. Source code for use directly in MATLAB. Binary files for use outside of MATLAB (For Mac and Windows OS) and the required MATLAB Compiler Runtime, are available for download at www.sourceforge.net/projects/goifish/ due to size constraints. [file 13059_2014_442_MOESM1_ESM.zip › src/CollateMosaic.m]

% CollateMosaic: function to turn a mosaic image file into stitched .mat file for use in GoIFISH
%   Requires the OMERO Bio-formats plug in. FOr file formats permitted, see
%   the Bio-formats website: http://www.openmicroscopy.org/site/support/bio-formats5/supported-formats.html
%
%   Inputs:
%   -------
%       dir  - directory of the file
%       nrow - number of rows of subimages (eg. 1, 2, 3..)
%       ncol - number of columns of subimages (eg. 1)
%     SortBy - sort by image type (0) or location (1) first
%     ByRow  - sort by row (1) or by column (0)
%      Snake - does the stitching occur in a snaking format
%      nchan - number of channels
%
%   Outputs:
%   --------
%     images - cell array of stitched images ordered by stain
%              also saved as a .mat file for later use
%
%   For more information, consult the user guide
%
% AT for GoIFISH July 2014. GNU GPL v 2.

function images = CollateMosaic(dir, nrow, ncol, SortBy, ByRow, Snake, nchan)
data=bfopen(dir);
data=data(:,1);
data=cat(1, data{:});

temp=cell(nrow, ncol, nchan);
imsiz=nrow*ncol;

if SortBy==0
    % sort by channel
    
    switch ByRow
        case 1
            %sort by channel and by row
            nrowodd=1:2:nrow;
            nroweven=2:2:nrow;
            
            for i=nrowodd
                for j=1:nchan
                    temp(i,:,j)=data(((i-1)*ncol+1+(j-1)*imsiz):(i*ncol+(j-1)*imsiz));
                end
            end
            switch Snake
                %sort by channel and by row snake middle row
                case 1
                    for i=nroweven
                        for j=1:nchan
                            temp(i,:,j)=data(fliplr([((i-1)*ncol+1+(j-1)*imsiz): (i*ncol+(j-1)*imsiz)]));
                        end
                    end
                case 0
                    %sort by channel and by rowsort not by snake middle row
                    for i=nroweven
                        for j=1:nchan
                            temp(i,:,j)=data(((i-1)*ncol+1+(j-1)*imsiz): (i*ncol+(j-1)*imsiz));
                        end
                    end
                    
            end
        case 0
            %% sort by channel and column
            nrowodd=1:2:ncol;
            nroweven=2:2:ncol;
            
            for i=nrowodd
                for j=1:nchan
                    temp(:,i,j)=data(((i-1)*nrow+1+(j-1)*imsiz): (i*nrow+(j-1)*imsiz));
                end
            end
            switch Snake
                %sort by channel and column middle row
                case 1
                    for i=nroweven
                        for j=1:nchan
                            temp(:,i,j)=data(fliplr(((i-1)*nrow+1+(j-1)*imsiz): (i*nrow+(j-1)*imsiz)));
                        end
                    end
                case 0
                    %sort by channel and not by snake middle row
                    for i=nroweven
                        for j=1:nchan
                            temp(:,i,j)=data(((i-1)*nrow+1+(j-1)*imsiz): (i*nrow+(j-1)*imsiz));
                        end
                    end
                    
            end
            
    end
elseif SortBy==1
    switch ByRow
        case 1
            nrowodd=1:2:nrow;
            nroweven=2:2:nrow;
            
            for i=nrowodd
                for j=1:ncol
                    temp(i,j,:)=data(((i-1)*nchan+1+(j-1)*nchan):(i*nchan+(j-1)*nchan));
                end
            end
            switch Snake
                case 0
                    for i=nroweven
                        for j=1:ncol
                            temp(i,j,:)=data(((i-1)*nchan+1+(j)*nchan): (i*nchan+(j)*nchan));
                        end
                    end
                    
                 case 1
                    for i=nroweven
                        for j=1:ncol
                            temp(i,ncol-j+1,:)=data(((i-1)*nchan+1+(j)*nchan): (i*nchan+(j)*nchan));
                        end
                    end
            end
        case 0
            nrowodd=1:2:ncol;
            nroweven=2:2:ncol;
            
            for j=nrowodd
                for i=1:nrow
                    temp(i,j,:)=data(((i-1)*nchan+1+(j-1)*nchan):((i-1)*nchan+j*nchan));
                end
            end
            switch Snake
                case 0
                    for j=nroweven
                        for i=1:nrow
                            temp(i,j,:)=data(((i-1)*nchan+1+(j)*nchan): ((i)*nchan+(j)*nchan));
                        end
                    end
                    
                case 1
                    for j=nroweven
                        for i=1:nrow
                            temp(nrow-i+1,j,:)=data(((i-1)*nchan+1+(j)*nchan): (i*nchan+(j)*nchan));
                        end
                    end
            end
    end
    
end

temp1=cell2mat(temp);
images=cell(1,5);
for i=1:5
    images{i}=temp1(:,:,i);
end
[a,b] =fileparts(dir);
save(sprintf('%s.mat',b), 'images');
fprintf('Finished extracting images. \n')
