# Supplementary material for: GoIFISH: a system for the quantification of single cell heterogeneity from IFISH images
Source: Genome Biol. 2014 Aug 26;15(8):442. doi: 10.1186/s13059-014-0442-y (PMC4167144; doi:10.1186/s13059-014-0442-y)
Supplement: Additional file 1 — GoIFISH software. Source code for use directly in MATLAB. Binary files for use outside of MATLAB (For Mac and Windows OS) and the required MATLAB Compiler Runtime, are available for download at www.sourceforge.net/projects/goifish/ due to size constraints. [file 13059_2014_442_MOESM1_ESM.zip › src/CombineOutputsNested.m]

%% Combine Output

function NewOutput=CombineOutputsNested(input, Map, Props, r)

% fix up the function for single point samples
% need an input to avoid change if the maximum is greater than 0
%Cent=regionprops(Map, 'Centroid');

Cent=[Props.Centroid];
Cx=1:2:length(Cent);
Cx=Cent(Cx);
Cy=2:2:length(Cent);
Cy=Cent(Cy);

%SearchSamp=find([Props.Area]<1200| [Props.Solidity]<0.8);
%SMap=SelectedArea(SearchSamp, input);

%% could make this faster?
SMap=imdilate(input, strel('disk', 5));
x2= SMap>0 & Map>0;
SMap=SelectedArea(unique(Map(x2)),Map); 
SIndex=unique(Map(x2));

NewOutput=zeros(size(input));
SearchSamp=unique(input);
SearchSamp=SearchSamp(2:length(SearchSamp));

i=1;

while i <= length(SearchSamp)
    
    SUnique=sqrt((Cx(SearchSamp(i))-Cx(SIndex)).^2 + (Cy(SearchSamp(i))-Cy(SIndex)).^2);
    x1=(SUnique<r & SUnique>0); %% May need to change the index
    x1=SIndex(x1);
    if ~isempty(x1)
        nsamps=2:length(x1);
        x1Combs=arrayfun(@(x) num2cell(combnk(x1, x), 2), nsamps, 'UniformOutput', false);
        x2=vertcat(num2cell(x1), x1Combs{:});
        x2=flipud(x2);
        SScores=zeros([2, length(x2)]);
           for j=1:length(x2)
            Xnew=SelectedArea([SearchSamp(i) x2{j}], SMap); 
            if j==1
                [x, y]=find(Xnew>0);
                a=[min(x) max(x)];
                b=[min(y) max(y)];
            end
            z=Xnew( a(1):a(2), b(1):b(2));
            Xnew=imfill(imerode(imdilate(logical(z), strel('disk', 3)), strel('disk', 3)), 'holes');
            TProp=regionprops(Xnew, 'Solidity', 'Area', 'Perimeter', 'MajorAxisLength', 'MinorAxisLength', 'Centroid');
            TProp=DevCalc(TProp);
           % SScores(j,:)=struct2mat(TProp);
            SScores(1,j)=mean([TProp.Solidity])-mean([[Props(SearchSamp(i)).Solidity], [Props(x2{j}).Solidity]]);  
            SScores(2, j)=-mean([TProp.DevAr])+mean([[Props(SearchSamp(i)).DevAr], [Props(x2{j}).DevAr]]);  
            
        end

        
        [a1, ind]=max(sum(SScores));

        if a1>0       
            X1=SelectedArea(SearchSamp(i), SMap) + SelectedArea(x2{ind}, SMap);
            Xnew= imerode(imdilate(X1, strel('disk', 2)), strel('disk', 3));
            test=find(logical(SMap-X1)+logical(imdilate(Xnew,strel('disk', 1 )))>1);
            NewOutput=NewOutput+logical(Xnew);
            NewOutput(test)=0;
            SearchSamp=setdiff(SearchSamp, [x2{ind}]);
        end

    end
    i=i+1;

end
