# Supplementary material for: GoIFISH: a system for the quantification of single cell heterogeneity from IFISH images
Source: Genome Biol. 2014 Aug 26;15(8):442. doi: 10.1186/s13059-014-0442-y (PMC4167144; doi:10.1186/s13059-014-0442-y)
Supplement: Additional file 1 — GoIFISH software. Source code for use directly in MATLAB. Binary files for use outside of MATLAB (For Mac and Windows OS) and the required MATLAB Compiler Runtime, are available for download at www.sourceforge.net/projects/goifish/ due to size constraints. [file 13059_2014_442_MOESM1_ESM.zip › src/DefineBorder.m]

% DefineBorder runs a classifier to determine whether to include a Border 
% item or not
%
% Inputs:
% -------
%   Input - input parameters for the input. Can be in a structural element
%   from regionprops returning Area, Solditiy and Perimeter
%   case - Type of classification to be performed (to create the correct
%   classifier...): can be 'border' or 'segment'
%
%
%   Training - Training Data? Should we hard code this?
%   Pred - Prediction result for this
%


function response =DefineBorder(Input, type)

Input2=cell2mat(struct2mat(Input));

switch type
    case 'border'
    Training=textread('DefineBorderTrain.txt', '', 'delimiter', '\t');
    Xmat=Training(:,1:4);
    PredVals=Training(:,5);
    Input2(:, 4)=Input2(:,1)./Input2(:,3);
    case 'segment'
    Training=csvread('SegAccClassifier.csv');
    Xmat=Training(:,1:4);
    PredVals=Training(:,5);   
end


% Define the Area to Perimeter Ratio


response=classify(Input2, Xmat, PredVals);
