# Supplementary material for: GoIFISH: a system for the quantification of single cell heterogeneity from IFISH images
Source: Genome Biol. 2014 Aug 26;15(8):442. doi: 10.1186/s13059-014-0442-y (PMC4167144; doi:10.1186/s13059-014-0442-y)
Supplement: Additional file 1 — GoIFISH software. Source code for use directly in MATLAB. Binary files for use outside of MATLAB (For Mac and Windows OS) and the required MATLAB Compiler Runtime, are available for download at www.sourceforge.net/projects/goifish/ due to size constraints. [file 13059_2014_442_MOESM1_ESM.zip › src/DevCalc.m]

%% Stats Edit
% Calculate the deviation in Area, Perimeter and Circularity and add to the
% existing stats object
% INPUt = structural object containing Major & Minor AxisLength, Perimeter and Area
% OUTPUT - same structural object
%           now with DevAr: Deviation in Area
%                    DevP: Deviation in Perimeter
%                    Circularity: calculated area based on perimeter/Area 

function [Stats]= DevCalc(Stats)

% Deviation properties
EPer=2*pi*sqrt(([Stats.MajorAxisLength].^2+[Stats.MinorAxisLength].^2)/8);
EArea=[Stats.MajorAxisLength].*[Stats.MinorAxisLength]*pi/4;
DevAr=abs(EArea-[Stats.Area])./[Stats.Area];
APRatio=[Stats.Perimeter]./[Stats.Area];
DevP=abs(EPer-[Stats.Perimeter])./[Stats.Perimeter];
Circularity=([Stats.Perimeter].^2)./([Stats.Area])/(4*pi());
AxisRatio=[Stats.MajorAxisLength]./[Stats.MinorAxisLength];
%BWratio=[Stats.MaxIntensity]*2./[Stats.MinorAxisLength];
% ZCirc=(Circularity-mean(Circularity))/std(Circularity);

% for i=1:length(Stats)
%     StdInt(i)=std(im2double([Stats(i).PixelValues]));
% end


for i=1:length(Stats)
    [Stats(i).DevAr]=deal(DevAr(i));
    [Stats(i).DevP]=deal(DevP(i));
    [Stats(i).APRatio]=deal(APRatio(i));
    [Stats(i).Circularity]=deal(Circularity(i));
    [Stats(i).AxisRatio]=deal(AxisRatio(i));
%    [Stats(i).BWratio]=deal(BWratio(i));
%     [Stats(i).ZCirc]=deal(ZCirc(i));
%     [Stats(i).StdevInt]=deal(StdInt(i));
end
