# Supplementary material for: GoIFISH: a system for the quantification of single cell heterogeneity from IFISH images
Source: Genome Biol. 2014 Aug 26;15(8):442. doi: 10.1186/s13059-014-0442-y (PMC4167144; doi:10.1186/s13059-014-0442-y)
Supplement: Additional file 1 — GoIFISH software. Source code for use directly in MATLAB. Binary files for use outside of MATLAB (For Mac and Windows OS) and the required MATLAB Compiler Runtime, are available for download at www.sourceforge.net/projects/goifish/ due to size constraints. [file 13059_2014_442_MOESM1_ESM.zip › src/EllipseVoronoi.m]

% Ellipse Voronoi segments a membrane image using nuclei inputs.
%
%   [EdgeMap AreaMap] = EllipseVoronoi(DMap2, varargin)
%
% inputs:
% -------
%       DMap2 - Dapi Map
%     varagin - image of the membrane.
%  varagin{2} - scale for quicker processing  
%
% outputs:
% --------
%     Edgemap - Borders of membranes
%     AreaMap - Filled membrane areas
%
% AT July 2014 for GoIFISH. GNU GLP v2

function [EdgeMap AreaMap] = EllipseVoronoi(DMap2, varargin)

DMap2=bwareaopen(DMap2, 10);
DMap2=bwlabel(DMap2,4);
Scale=1;

Nopt=nargin-1;

switch Nopt
    case 0
        TestIm=zeros(size(DMap2));
    case 1
        TestIm=varargin{1};
        TestIm=im2uint8(TestIm);
        bwMap=BackgroundEstimate(TestIm);
        bwMap=bwMap+imdilate(DMap2, strel('disk', 3));
        bwMap=imerode(bwMap, strel('disk',2));
    case 2    
        Scale=varargin{2};
        TestIm=varargin{1};
        DMap2=imresize(DMap2, Scale, 'nearest');
        TestIm=imresize(TestIm, Scale, 'nearest');
        TestIm=im2uint8(TestIm);
        bwMap=BackgroundEstimate(TestIm);
        bwMap=bwMap+imdilate(DMap2, strel('disk', 3));
        bwMap=imerode(bwMap, strel('disk',2));    
end

% perform the distance transform
dt = bwdist(logical(DMap2), 'euclidean');
mDist=mean(dt(logical(bwMap)));
dt(dt>0)=dt(dt>0)+(120-mDist);

% add the intensity of the input image and suppress depths
dt3=im2uint8(dt/max(dt(:)))/2+TestIm/2;
dt3=imhmin(dt3, 5);

% perform watershed
ws = watershed(dt3);
ws(~bwMap)=0;
ws=bwlabel(ws, 4);

x1=max(DMap2(:));
 
% calculate the area properties for the ws
 wsArea=regionprops(ws, 'Area');
 wsArea=[wsArea.Area];


% Assign segments to corresponding cells
Idx1=arrayfun(@(x) find(imdilate(SelectedArea(x,DMap2), strel('disk', 1))>0), 1:max(DMap2(:)), 'UniformOutput', false);
Idx2=cellfun(@(x) unique(ws(x)), Idx1, 'UniformOutput', false);
Idx2=cellfun(@(x) x(x~=0), Idx2,'UniformOutput', false); 
Idx3=arrayfun(@(x) histc(ws(Idx1{x}), Idx2{x}), 1:x1, 'UniformOutput', false);
Idx3b=arrayfun(@(x) (Idx3{x})'./wsArea(Idx2{x}), 1:x1, 'Uniform', false);

Idx4=arrayfun(@(x) Idx2{x}(Idx3b{x}>0.18), 1:x1, 'Uniform', false);

t4=cat(1, Idx4{:});
u4=unique(t4);
[n, bin] = histc(t4, u4);
multiple = u4(find(n > 1));

if length(multiple)>0
Idx5=cellfun(@(x) (find(ismember(x, multiple))), Idx4, 'UniformOutput', false);
Idx5a=arrayfun(@(x) Idx3b{x}(Idx5{x}), 1:x1,'UniformOutput', false);
Idx5b=arrayfun(@(x) Idx4{x}(Idx5{x}), 1:x1,'UniformOutput', false);
 tt=cellfun(@length, Idx5);
 Idx5c=arrayfun(@(x) repmat(x, tt(x), 1), 1:x1,'UniformOutput', false );

NewArray=cat(2, cat(2, Idx5a{:})',  cat(1, Idx5b{:}), cat(1, Idx5c{:}));
ttemp=arrayfun(@(x) find(NewArray(:,2)==x), multiple, 'UniformOutput', false);
[~, idx]=cellfun(@(x) max(NewArray(x, 1)), ttemp);
t5=arrayfun(@(x) ttemp{x}(setdiff(1:length(ttemp{x}), idx(x))), 1:length(idx), 'UniformOutput', false);

NewArray=NewArray(cat(1, t5{:}), 2:3);

Idx6=arrayfun(@(x) setdiff(Idx4{x}, NewArray(NewArray(:,2)==x, 1)), unique(NewArray(:,2)), 'UniformOutput', false );
Idx4(unique(NewArray(:,2)))=Idx6(:);
end

if x1>256
    AreaMap=zeros(size(ws), 'uint16');
else
    AreaMap=zeros(size(ws), 'uint8');
end

EdgeMap=zeros(size(ws));


for i=1:x1
   tempVal=imfill(imerode(imdilate(SelectedArea(Idx4{i}, ws), strel('disk', 2)), strel('disk', 1)), 'holes');
   AreaMap(tempVal>0)=logical(tempVal(tempVal>0))*i;
end

for i=1:x1
EdgeMap=EdgeMap+bwperim(AreaMap==i);
end

EdgeMap=logical(EdgeMap);

if Scale~=1
    EdgeMap=imresize(EdgeMap, 1/Scale, 'nearest');
    AreaMap=imresize(AreaMap, 1/Scale, 'nearest');
end
