# Supplementary material for: GoIFISH: a system for the quantification of single cell heterogeneity from IFISH images
Source: Genome Biol. 2014 Aug 26;15(8):442. doi: 10.1186/s13059-014-0442-y (PMC4167144; doi:10.1186/s13059-014-0442-y)
Supplement: Additional file 1 — GoIFISH software. Source code for use directly in MATLAB. Binary files for use outside of MATLAB (For Mac and Windows OS) and the required MATLAB Compiler Runtime, are available for download at www.sourceforge.net/projects/goifish/ due to size constraints. [file 13059_2014_442_MOESM1_ESM.zip › src/freehanddraw.m]

function [lineobj,xs,ys, out4] = freehanddraw(varargin)
% [LINEOBJ,XS,YS] = FREEHANDDRAW(ax_handle,line_options)
%
% Draw a smooth freehand line object on the current axis (default),
% or on the axis specified by handle in the first input argument.
% Left-click to begin drawing, right-click to terminate, or double-click
% to close contour and terminate.
% 
%
% INPUT ARGUMENTS:  First:      axis handle (optional)
%                  Additional: valid line property/value pairs
%
% OUTPUT ARGUMENTS: 1) Handle to line object
%                  2) x-data
%                  3) y-data
% (Note that output args 2 and 3 can also be extracted from the first output
% argument.)
%
% Ex: [myobj,xs,ys] = freehanddraw(gca,'color','r','linewidth',3);
%     freehanddraw('linestyle','--');
%
% Written by Brett Shoelson, PhD
% shoelson@helix.nih.gov
% 3/29/05
% Modified:
% 10/05/05: Now allows double-click closing of contour
out4=0;
axdef = 0;
if nargin ~= 0 & ishandle(varargin{1})
	try
		axes(varargin{1});
		axdef = 1;
	catch
		error('If the initial input argument is a handle, it must be to a valid axis.');
	end
end

set(gcf, 'CurrentCharacter', 'm')
	
%Get current figure and axis parameters
oldvals = get(gcf);
oldhold = ishold(gca);

gcf_loc=get(gcf, 'OuterPosition');

hold on;

%Get the initial point
[xs,ys,zs,~] = ginput(1);


%Create and store line object
if axdef
	lineobj = line(xs,ys,'tag','tmpregsel',varargin{2:end});
else
	lineobj = line(xs,ys,'tag','tmpregsel',varargin{:});
end
setappdata(gcf,'lineobj',lineobj);

%Modify wbmf of current figure to update lineobject on mouse motion
set(gcf,'windowbuttonmotionfcn',@wbmfcn);
set(gcf,'windowbuttondownfcn',@wbdfcn);
%Wait for right-click or double-click
while ~strcmp(get(gcf,'SelectionType'),'alt') % abs(get(gcf, 'CurrentCharacter'))~=27
	drawnow; 
end

%if keydown
if abs(get(gcf, 'CurrentCharacter'))==27
    out4=1;
end

%end
%Extract xyz data from line object for return in output variables
%(Also retrievable from first output argument)
if nargout > 1
	xs = get(getappdata(gcf,'lineobj'),'xdata')';
end
if nargout > 2
	ys = get(getappdata(gcf,'lineobj'),'ydata')';
end

%Clear temporary variables from base workspace
evalin('caller','clear tmpx tmpy tmpz done gca lineobj');

%Reset figure parameters
set(gcf,'windowbuttonmotionfcn',oldvals.WindowButtonMotionFcn,...
    'windowbuttondownfcn',oldvals.WindowButtonDownFcn); %,...
	%'doublebuffer',oldvals.DoubleBuffer);
%Reset hold value of the axis
if ~oldhold, hold off; end 

function wbmfcn(varargin)
lineobj = getappdata(gcf,'lineobj');
if strcmp(get(gcf,'selectiontype'),'normal');
    tmpx = get(lineobj,'xdata');
    tmpy = get(lineobj,'ydata');
    a=get(gca,'currentpoint');
    set(lineobj,'xdata',[tmpx,a(1,1)],'ydata',[tmpy,a(1,2)]);
    drawnow;
else
    setappdata(gcf,'lineobj',lineobj);
end

function wbdfcn(varargin)
lineobj = getappdata(gcf,'lineobj');
if strcmp(get(gcf,'selectiontype'),'open')
    tmpx = get(lineobj,'xdata');
    tmpy = get(lineobj,'ydata');
    a=get(gca,'currentpoint');
    set(lineobj,'xdata',[tmpx,tmpx(1)],'ydata',[tmpy,tmpy(1)]);
    setappdata(gcf,'lineobj',lineobj);
    drawnow;
end
return
