# Supplementary material for: GoIFISH: a system for the quantification of single cell heterogeneity from IFISH images
Source: Genome Biol. 2014 Aug 26;15(8):442. doi: 10.1186/s13059-014-0442-y (PMC4167144; doi:10.1186/s13059-014-0442-y)
Supplement: Additional file 1 — GoIFISH software. Source code for use directly in MATLAB. Binary files for use outside of MATLAB (For Mac and Windows OS) and the required MATLAB Compiler Runtime, are available for download at www.sourceforge.net/projects/goifish/ due to size constraints. [file 13059_2014_442_MOESM1_ESM.zip › src/ginput.m]

function [out1,out2,out3, out4] = ginput_new(arg1)
%GINPUT Graphical input from mouse.
%   [X,Y] = GINPUT(N) gets N points from the current axes and returns 
%   the X- and Y-coordinates in length N vectors X and Y.  The cursor
%   can be positioned using a mouse.  Data points are entered by pressing 
%   a mouse button or any key on the keyboard except carriage return, 
%   which terminates the input before N points are entered.
%
%   [X,Y] = GINPUT gathers an unlimited number of points until the
%   return key is pressed.
% 
%   [X,Y,BUTTON] = GINPUT(N) returns a third result, BUTTON, that 
%   contains a vector of integers specifying which mouse button was
%   used (1,2,3 from left) or ASCII numbers if a key on the keyboard
%   was used.
%
%   Examples:
%       [x,y] = ginput;
%
%       [x,y] = ginput(5);
%
%       [x, y, button] = ginput(1);
%
%   See also GTEXT, WAITFORBUTTONPRESS.

%   Copyright 1984-2008 The MathWorks, Inc.
%   $Revision: 5.32.4.13 $  $Date: 2008/10/08 17:20:44 $

out1 = []; out2 = []; out3 = []; y = [];
out4=0;
c = computer;
if ~strcmp(c(1:2),'PC') 
   tp = get(0,'TerminalProtocol');
else
   tp = 'micro';
end

if ~strcmp(tp,'none') && ~strcmp(tp,'x') && ~strcmp(tp,'micro'),
   if nargout == 1,
      if nargin == 1,
         out1 = trmginput(arg1);
      else
         out1 = trmginput;
      end
   elseif nargout == 2 || nargout == 0,
      if nargin == 1,
         [out1,out2] = trmginput(arg1);
      else
         [out1,out2] = trmginput;
      end
      if  nargout == 0
         out1 = [ out1 out2 ];
      end
   elseif nargout == 3,
      if nargin == 1,
         [out1,out2,out3] = trmginput(arg1);
      else
         [out1,out2,out3] = trmginput;
      end
   end
else
   
   fig = gcf;
   figure(gcf);
   
   if nargin == 0
      how_many = -1;
      b = [];
   else
      how_many = arg1;
      b = [];
      if  ischar(how_many) ...
            || size(how_many,1) ~= 1 || size(how_many,2) ~= 1 ...
            || ~(fix(how_many) == how_many) ...
            || how_many < 0
         error('MATLAB:ginput:NeedPositiveInt', 'Requires a positive integer.')
      end
      if how_many == 0
         ptr_fig = 0;
         while(ptr_fig ~= fig)
            ptr_fig = get(0,'PointerWindow');
         end
         scrn_pt = get(0,'PointerLocation');
         loc = get(fig,'Position');
         pt = [scrn_pt(1) - loc(1), scrn_pt(2) - loc(2)];
         out1 = pt(1); y = pt(2);
      elseif how_many < 0
         error('MATLAB:ginput:InvalidArgument', 'Argument must be a positive integer.')
      end
   end
   
   % Suspend figure functions
   state = uisuspend(fig);
   
   toolbar = findobj(allchild(fig),'flat','Type','uitoolbar');
   if ~isempty(toolbar)
        ptButtons = [uigettool(toolbar,'Plottools.PlottoolsOff'), ...
                     uigettool(toolbar,'Plottools.PlottoolsOn')];
        ptState = get (ptButtons,'Enable');
        set (ptButtons,'Enable','off');
   end

   set(fig,'pointer','fullcrosshair');
   fig_units = get(fig,'units');
   char = 0;
      fig_pos=get(fig, 'OuterPosition');
   % We need to pump the event queue on unix
   % before calling WAITFORBUTTONPRESS 
   drawnow
   
   while how_many ~= 0
      % Use no-side effect WAITFORBUTTONPRESS
      waserr = 0;

      try
	keydown = wfbp;
      catch
	waserr = 1;
      end
      if(waserr == 1)
         if(ishghandle(fig))
            set(fig,'units',fig_units);
	    uirestore(state);
            error('MATLAB:ginput:Interrupted', 'Interrupted');
         else
            error('MATLAB:ginput:FigureDeletionPause', 'Interrupted by figure deletion');
         end
      end
        % g467403 - ginput failed to discern clicks/keypresses on the figure it was
        % registered to operate on and any other open figures whose handle
        % visibility were set to off
        figchildren = allchild(0);
        if ~isempty(figchildren)
            ptr_fig = figchildren(1);
        else
            error('MATLAB:ginput:FigureUnavailable','No figure available to process a mouse/key event'); 
        end
%         old code -> ptr_fig = get(0,'CurrentFigure'); Fails when the
%         clicked figure has handlevisibility set to callback
      if(ptr_fig == fig)
         if keydown
            char = get(fig, 'CurrentCharacter');
            button = abs(get(fig, 'CurrentCharacter'));
            scrn_pt = get(0, 'PointerLocation');
            set(fig,'units','pixels')
            loc = get(fig, 'Position');
            % We need to compensate for an off-by-one error:
            pt = [scrn_pt(1) - loc(1) + 1, scrn_pt(2) - loc(2) + 1];
            set(fig,'CurrentPoint',pt);
        
         else
            button = get(fig, 'SelectionType');
            if strcmp(button,'open') |strcmp(button,'normal') 
               button = 1;
%             elseif strcmp(button,'normal') 
%                button = 1;
%             elseif strcmp(button,'extend')
%                button = 2;
%             elseif strcmp(button,'alt') 
%                button = 3;
%             else
%                error('MATLAB:ginput:InvalidSelection', 'Invalid mouse selection.')
            end
         end
         pt = get(gca, 'CurrentPoint');
         pt2=get(fig, 'CurrentPoint');
         how_many = how_many - 1;
         
        if pt2(2)<fig_pos(2)|pt2(2)>fig_pos(4)
            out4=1; 
           % pt2(1)< fig_pos(1) | pt2(1)>fig_pos(3)|
            break;
        end
         
         if strcmp(button,'alt') %(char == 13) % & how_many ~= 0)
            % if the return key was pressed, char will == 13,
            % and that's our signal to break out of here whether
            % or not we have collected all the requested data
            % points.  
            % If this was an early breakout, don't include
            % the <Return> key info in the return arrays.
            % We will no longer count it if it's the last input.
            break;
         end
         
         if (char == 27) % & how_many ~= 0)
            % if the return key was pressed, char will == 13,
            % and that's our signal to break out of here whether
            % or not we have collected all the requested data
            % points.  
            % If this was an early breakout, don't include
            % the <Return> key info in the return arrays.
            % We will no longer count it if it's the last input.
         out4=1;   
            break;
         end
         
         
         out1 = [out1;pt(1,1)];
         y = [y;pt(1,2)];
         b = [b;button];
      end
   end
   
   uirestore(state);
   if ~isempty(toolbar) && ~isempty(ptButtons)
        set (ptButtons(1),'Enable',ptState{1});
        set (ptButtons(2),'Enable',ptState{2});
   end
   set(fig,'units',fig_units);
   
   if nargout > 1
      out2 = y;
      if nargout > 2
         out3 = b;
      end
   else
      out1 = [out1 y];
   end
   
end

%%%%%%%%%%%%%%%%%%%%%%%%%%%%%%%%%%%%%%%%%%%%%%%%%%%%%%%
function key = wfbp
%WFBP   Replacement for WAITFORBUTTONPRESS that has no side effects.

fig = gcf;
current_char = [];

% Now wait for that buttonpress, and check for error conditions
waserr = 0;
try
  h=findall(fig,'type','uimenu','accel','C');   % Disabling ^C for edit menu so the only ^C is for
  set(h,'accel','');                            % interrupting the function.
  keydown = waitforbuttonpress;
  current_char = double(get(fig,'CurrentCharacter')); % Capturing the character.
  if~isempty(current_char) && (keydown == 1)           % If the character was generated by the 
	  if(current_char == 3)                       % current keypress AND is ^C, set 'waserr'to 1
		  waserr = 1;                             % so that it errors out. 
	  end
  end
  
  set(h,'accel','C');                                 % Set back the accelerator for edit menu.
catch
  waserr = 1;
end
drawnow;
if(waserr == 1)
   set(h,'accel','C');                                % Set back the accelerator if it errored out.
   error('MATLAB:ginput:Interrupted', 'Interrupted');
end

if nargout>0, key = keydown; end
%%%%%%%%%%%%%%%%%%%%%%%%%%%%%%%%%%%%%%%%%%%%%%%%%%%%%%%%%
