# Supplementary material for: GoIFISH: a system for the quantification of single cell heterogeneity from IFISH images
Source: Genome Biol. 2014 Aug 26;15(8):442. doi: 10.1186/s13059-014-0442-y (PMC4167144; doi:10.1186/s13059-014-0442-y)
Supplement: Additional file 1 — GoIFISH software. Source code for use directly in MATLAB. Binary files for use outside of MATLAB (For Mac and Windows OS) and the required MATLAB Compiler Runtime, are available for download at www.sourceforge.net/projects/goifish/ due to size constraints. [file 13059_2014_442_MOESM1_ESM.zip › src/GOIFISH.m]

function varargout = GOIFISH(varargin)
% GOIFISH was developed for the semi-quantitative analysis of FISH Images. 
%
% This program is licenced under GNU GPL v2.
% 
% To cite this program:  
%       GoIFISH: A system for the quantification of single-cell heterogeneity from IFISH Images
%       Trinh A, Rye IH, Almendro V, Helland A, Russness HG, Markowetz F,
%       May 2014
% 
% Please see the attached user guide for instructions for use
%
% Happy GoIFISHing!  <*))><

% Edit the above text to modify the response to help GOIFISH

% Last Modified by GUIDE v2.5 25-July-2014 17:52:19

% Begin initialization code - DO NOT EDIT
gui_Singleton = 1;
gui_State = struct('gui_Name',       mfilename, ...
    'gui_Singleton',  gui_Singleton, ...
    'gui_OpeningFcn', @GOIFISH_OpeningFcn, ...
    'gui_OutputFcn',  @GOIFISH_OutputFcn, ...
    'gui_LayoutFcn',  [] , ...
    'gui_Callback',   []);
if nargin && ischar(varargin{1})
    gui_State.gui_Callback = str2func(varargin{1});
end

if nargout
    [varargout{1:nargout}] = gui_mainfcn(gui_State, varargin{:});
else
    gui_mainfcn(gui_State, varargin{:});
end
% End initialization code - DO NOT EDIT

% INITIALISATION OF VARIABLES HERE
% --- Executes just before GOIFISH is made visible.
function GOIFISH_OpeningFcn(hObject, eventdata, handles, varargin)
% This function has no output args, see OutputFcn.
% hObject    handle to figure
% eventdata  reserved - to be defined in a future version of MATLAB
% handles    structure with handles and user data (see GUIDATA)
% varargin   command line arguments to GOIFISH (see VARARGIN)

% Choose default command line output for GOIFISH
handles.output = hObject;

% load images and set as icons
%set(handles.LoadButton, 'CData', imread('LoadIcon.png'));
set(handles.SplitCell, 'CData', imread('CutIcon.png'));
set(handles.MergeCell, 'CData', imread('glueIcon.png'));
set(handles.PaintCell, 'CData', imread('PaintIcon.png'));
set(handles.UndoButton, 'CData', imread('UndoIcon.png'));
set(handles.RemoveCell, 'CData', imread('DeleteIcon.png'));
set(handles.DeleteStuff, 'CData', imread('EraseIcon.png'));
set(handles.PencilTool, 'CData', imread('pencil.png'));

set(handles.TumourSelect, 'CData', imread('DCIS.png'));
set(handles.Invasive, 'CData', imread('Invasive.png'));
set(handles.lympho, 'CData', imread('lymphocyte.png'));
set(handles.Fibro, 'CData', imread('Fibroblast.png'));
set(handles.ResetClass, 'CData', imread('RefreshIcon.png'));
set(handles.EfiltSlider, 'Tooltipstring', 'Background threshold: 0');
axes(handles.logo)
imshow('goifish.png');

axes(handles.SpotSize)
imshow('Pixel30.png');
axes(handles.Brightness)
imshow('brightness.png');
axes(handles.Contrast)
imshow('contrast.png');
axes(handles.PlotArea)

handles.ViewProps=struct('zoomOn',0, 'Number', 0, 'Edge', 0);
handles.EAll=0;
handles.topo=1;
%handles.DLdir=1; % what is this for?

guidata(hObject, handles);

% UIWAIT makes GOIFISH wait for user response (see UIRESUME)
% uiwait(handles.figure1);


% --- Outputs from this function are returned to the command line.
function varargout = GOIFISH_OutputFcn(hObject, eventdata, handles)
% varargout  cell array for returning output args (see VARARGOUT);
% hObject    handle to figure
% eventdata  reserved - to be defined in a future version of MATLAB
% handles    structure with handles and user data (see GUIDATA)

% Get default command line output from handles structure
varargout{1} = handles.output;

% LOAD IMAGE
function loadImage_Callback(hObject, eventdata, handles)
val = get(hObject,'String');
%handles.StructSum.ImageProperties.imName=val;
%[A B] = strtok(val, '.');

% if ~isempty(B), Value='image';
% else
%     [~, B2]=strtok(A, '*');
%     if isempty(B2), Value='worksp';
%     end
% end
handles.imProps=struct('ResInfo', '60x', 'BackType', {'Original'},...
    'background',[0,0,0,0,0], 'Contrast', [1,1,1,1,1], 'Brightness', [0,0,0,0,0],...
    'AutoScale', {{'Auto', 'Auto', 'Auto', 'Auto', 'Auto'}}, 'NuclearAdjust',{0}, 'Stain', [],'Area', {0},... 
     'ClassifyByIntensity', {0});
handles.ACProps=struct('Type', [], 'ChanVese', [100 2 65 0 1 1 1], 'Localised', [100 2 0 0 eps 0.05 0], 'Scale', 0.25);
handles.SDProps=struct('SpotSize', 15, 'IntThresh',[], 'SpotOpt', 0);
handles.Run=struct('Pre', 0, 'Seg', 0, 'Update', 0, 'HM', 0);
handles.watershed=struct('TVals', [0.14 0.3],'missegval', 0, 'mode', 'imhmin', 'seeds', [], 'EfiltT', []);
handles.BSize=5;
handles.SavProps.SavType=[0 0 0];
handles.ZVal=1;


%handles.InitMap=cell(1,5);
handles.Update=cell(1,5);
handles.UpdateEdge=cell(1,5);
handles.HeatMap=cell(1,5);
handles.DMaps=cell(1,4);
handles.IFISH=[];
handles.Props=[];
handles.background=cell(1,5);
if val=='State'
    handles=loadHandleStates(handles);
else
    handles.imageStackO=evalin('base', val);
end
handles.imageStack=cellfun(@(x) im2uint8(imadjust(x)), handles.imageStackO, 'Uniform', false);
handles.imageStackA=handles.imageStack;
imshow(handles.imageStack{1}); set(handles.Stain1, 'value', 1);
set(handles.Stain2, 'value', 0);set(handles.Stain3, 'value', 0);
set(handles.Stain4, 'value', 0);set(handles.Stain5, 'value', 0);
set(handles.ViewStyle, 'value', 3);
handles.imProps.Area=prod(size(handles.imageStack{1}));
handles.AxVal=[get(handles.PlotArea, 'xlim'); get(handles.PlotArea, 'ylim')];
set(handles.MsgBox, 'string', sprintf('Loaded! You can scale your image, change brightness and contrast. \nIndicate the stain type for each channel, magnification and click Preprocess to proceed'))
guidata(hObject, handles);

function LoadButton_Callback(hObject, eventdata, handles)
[fn, pn]=uigetfile({'*.mat', 'MAT-File (*.mat)'; '*.tiff; *.tif; *.TIFF; *.TIF', 'TIFF Image (*.tiff)'; '*.*', 'AllFiles (*.*)'});
path=sprintf('%s%s', pn, fn);
[~,~,c]=fileparts(fn);
%handles.InitMap=cell(1,5);
handles.Update=cell(1,5);
handles.UpdateEdge=cell(1,5);
handles.HeatMap=cell(1,5);
handles.DMaps=cell(1,4);
handles.background=cell(1,5);
handles.IFISH=[];
handles.Props=[];

handles.imProps=struct('ResInfo', '60x', 'BackType', {'Original'},...
    'background',[0,0,0,0,0], 'Contrast', [1,1,1,1,1], 'Brightness', [0,0,0,0,0],...
    'AutoScale', {{'Auto', 'Auto', 'Auto', 'Auto', 'Auto'}}, 'NuclearAdjust',{0}, 'Stain', [],'Area', {0},... 
     'ClassifyByIntensity', {0});
handles.ACProps=struct('Type', [], 'ChanVese', [100 2 65 0 1 1 1], 'Localised', [100 2 0 0 eps 0.05 0], 'Scale', 0.25);
handles.SDProps=struct('SpotSize', 15, 'IntThresh',[], 'SpotOpt', 0);
handles.Run=struct('Pre', 0, 'Seg', 0, 'Update', 0, 'HM', 0);
handles.watershed=struct('TVals', [0.14 0.3],'missegval', 0, 'mode', 'imhmin', 'seeds', [], 'EfiltT', []);
handles.BSize=5;
handles.SavProps.SavType=[0 0 0];
handles.ZVal=1;

switch c
    case '.mat'
        vars=whos('-file', path);
        if strcmp('State', {vars.name})==1
            handles=loadHandleStates(handles, path);
            imshow(handles.imageStack{1}); set(handles.Stain1, 'value', 1);
        else
            idx=strcmp('cell',{vars.class});
            if length(idx)==1 && idx(1)>0
            try
                load(path, vars(idx).name);
                handles.imageStackO=eval(vars(idx).name);
                handles.imageStack=cellfun(@(x) im2uint8(imadjust(x)), handles.imageStackO, 'Uniform', false);
                handles.imageStackA=handles.imageStack;
                handles.background=cellfun(@(x) bwconncomp(false(size(x))),handles.imageStackO, 'Uniform', false);
                imshow(handles.imageStack{1}); set(handles.Stain1, 'value', 1);
            catch
                return
                msgbox('Image .mat file not found!', 'ERROR');
            end
            else
                msgbox('No cell array or more than 1 cell arrays in .mat file found!', 'ERROR')
            end
        end
    case {'.tiff', '.tif', '.TIF', '.TIFF'}
        try
            tlength=length(imfinfo(path));
            warnBox=0;
            if tlength>5
                warnBox=1;
                tlength=5;
            end
            for i=1:tlength
                handles.imageStackO{i}=imread(path,i);
            end
            handles.imageStack=cellfun(@(x) im2uint8(imadjust(x)), handles.imageStackO, 'Uniform', false);
            handles.imageStackA=handles.imageStack;
            handles.background=cellfun(@(x) bwconncomp(false(size(x))), handles.imageStackO, 'Uniform', false);
            imshow(handles.imageStack{1}); set(handles.Stain1, 'value', 1);
            if warnBox==1
                msgbox('Warning. Only first 5 images displayed', 'WARNING');
            end
        catch
            return
            msgbox('The .tiff file was not found!', 'ERROR');
        end
    otherwise
        msgbox('Image .mat or .tiff file not found!', 'ERROR');
end


handles.StView=1;
set(handles.ViewStyle, 'value', 3);
set(handles.loadImage, 'string', fn);
set(handles.Stain2, 'value', 0);set(handles.Stain3, 'value', 0);
set(handles.Stain4, 'value', 0);set(handles.Stain5, 'value', 0);
handles.imProps.Area=numel(handles.imageStack{1});
handles.AxVal=[get(handles.PlotArea, 'xlim'); get(handles.PlotArea, 'ylim')];
set(handles.MsgBox, 'string', sprintf('Loaded! You can scale your image, change brightness and contrast. \nIndicate the stain type for each channel, magnification and click Preprocess to proceed'))
guidata(hObject, handles);


% SPECIFY THE TYPE OF STAIN USED IN EACH CHANNEL
% --- Executes on selection change in Stain1Sel.
function Stain1Sel_Callback(hObject, eventdata, handles)
handles.imProps.Stain(1)=get(hObject, 'value')-1;
handles.Run.Pre=0;
guidata(hObject, handles);

function Stain2Sel_Callback(hObject, eventdata, handles)
handles.imProps.Stain(2)=get(hObject, 'value')-1;
handles.Run.Pre=0;
guidata(hObject, handles);

function Stain3Sel_Callback(hObject, eventdata, handles)
handles.imProps.Stain(3)=get(hObject, 'value')-1;
handles.Run.Pre=0;
guidata(hObject, handles);

function Stain4Sel_Callback(hObject, eventdata, handles)
handles.imProps.Stain(4)=get(hObject, 'value')-1;
handles.Run.Pre=0;
guidata(hObject, handles);

function Stain5Sel_Callback(hObject, eventdata, handles)
handles.imProps.Stain(5)=get(hObject, 'value')-1;
handles.Run.Pre=0;
guidata(hObject, handles);

% SET THE CONTRAST, BRIGHTNESS OF THE IMAGE AND THE AUTO-SCALING.
function GamBright_Callback(hObject, eventdata, handles)
set(handles.GammaSlide, 'value', handles.imProps.Contrast(handles.StView));
set(handles.GammaSlide, 'Tooltipstring', sprintf('Contrast: %0.2f', handles.imProps.Contrast(handles.StView)));
set(handles.BrightnessSlide, 'value', handles.imProps.Brightness(handles.StView));
set(handles.BrightnessSlide, 'Tooltipstring', sprintf('Brightness: %0.2f', handles.imProps.Brightness(handles.StView)));
guidata(hObject, handles);

function GammaSlide_Callback(hObject, eventdata, handles)
val=get(hObject, 'value');
handles.imageStack{handles.StView}=imadjust(handles.imageStackA{handles.StView}, [], [], val);
handles.imageStack{handles.StView}=im2uint8(brighten(im2double(handles.imageStack{handles.StView}),handles.imProps.Brightness(handles.StView)));
handles.imProps.Contrast(handles.StView)=val;
set(handles.GammaSlide, 'Tooltipstring', sprintf('Contrast: %0.2f', val));
set(handles.MsgBox,'string', sprintf('Contrast or gamma has been adjusted to %.02f', val))
ViewStyle_Callback(handles.ViewStyle, eventdata, handles);
guidata(hObject, handles);

function BrightnessSlide_Callback(hObject, eventdata, handles)
val=get(hObject, 'value');
handles.imageStack{handles.StView}=im2uint8(brighten(im2double(handles.imageStackA{handles.StView}), val));
handles.imageStack{handles.StView}=imadjust(handles.imageStack{handles.StView}, [], [], handles.imProps.Contrast(handles.StView));
handles.imProps.Brightness(handles.StView)=val;
set(handles.BrightnessSlide, 'Tooltipstring', sprintf('Brightness: %0.2f', val));
set(handles.MsgBox,'string', sprintf('Brightness has been adjusted to %.02f', val))
ViewStyle_Callback(handles.ViewStyle, eventdata, handles);
guidata(hObject, handles);

function autoScale_Callback(hObject, eventdata, handles)
val=get(hObject, 'value');
temp={NaN, 'None', 'Auto', 'Range'};
handles.imProps.AutoScale{handles.StView}=temp{val};
switch handles.imProps.AutoScale{handles.StView}
    case 'None'
        handles.imageStackA{handles.StView}=im2uint8(handles.imageStackO{handles.StView});
    case 'Auto'
        handles.imageStackA{handles.StView}=im2uint8(imadjust(handles.imageStackO{handles.StView}));
    case 'Range'
        handles.imageStackA{handles.StView}=im2uint8(rangeScale(handles.imageStackO{handles.StView}));
end
handles.imageStack{handles.StView}=handles.imageStackA{handles.StView};
guidata(hObject, handles)
ViewStyle_Callback(handles.ViewStyle, [], handles)

% VISUALISATION OF THE STAINS AND INPUTTING RESOLUTION
function Stain1_Callback(hObject, eventdata, handles)
set(handles.Stain2,'value', 0);set(handles.Stain3,'value', 0);set(handles.Stain4,'value', 0);set(handles.Stain5,'value', 0);
handles.StView = 1;
guidata(hObject, handles);
set(handles.Int1, 'String', num2str(round(handles.imProps.background(1))));
GamBright_Callback(hObject, eventdata, handles);
ViewStyle_Callback(handles.ViewStyle, eventdata, handles);

function Stain2_Callback(hObject, eventdata, handles)
set(handles.Stain1,'value', 0);set(handles.Stain3,'value', 0);set(handles.Stain4,'value', 0);set(handles.Stain5,'value', 0);
handles.StView = 2;
GamBright_Callback(hObject, eventdata, handles)
set(handles.Int1, 'String', num2str(round(handles.imProps.background(2))));
ViewStyle_Callback(handles.ViewStyle, eventdata, handles);
guidata(hObject, handles);

function Stain3_Callback(hObject, eventdata, handles)
set(handles.Stain2,'value', 0);set(handles.Stain1,'value', 0);set(handles.Stain4,'value', 0);set(handles.Stain5,'value', 0);
handles.StView = 3;
guidata(hObject, handles);
GamBright_Callback(hObject, eventdata, handles)
set(handles.Int1, 'String', num2str(round(handles.imProps.background(3))));
ViewStyle_Callback(handles.ViewStyle, eventdata, handles);

function Stain4_Callback(hObject, eventdata, handles)
set(handles.Stain2,'value', 0);set(handles.Stain3,'value', 0);set(handles.Stain1,'value', 0);set(handles.Stain5,'value', 0);
handles.StView = 4;
GamBright_Callback(hObject, eventdata, handles)
set(handles.Int1, 'String', num2str(round(handles.imProps.background(4))));
ViewStyle_Callback(handles.ViewStyle, eventdata, handles);
guidata(hObject, handles);

function Stain5_Callback(hObject, eventdata, handles)
set(handles.Stain2,'value', 0);set(handles.Stain3,'value', 0);set(handles.Stain1,'value', 0);set(handles.Stain4,'value', 0);
handles.StView = 5;
set(handles.Int1, 'String', num2str(round(handles.imProps.background(5))));
GamBright_Callback(hObject, eventdata, handles)
guidata(hObject, handles);
ViewStyle_Callback(handles.ViewStyle, eventdata, handles);

function Resolution_Callback(hObject, eventdata, handles)
val=get(hObject, 'value');
temp={NaN, '60x', '40x', '20x'};
handles.imProps.ResInfo=temp{val};
guidata(hObject, handles)

% PREPROCESS THE DATA
function [hObject, handles]=Preprocess_Callback(hObject, eventdata, handles)
% 1. Double check whether the staining is appropriate
handles.imProps.Stain=[get(handles.Stain1Sel, 'value'), get(handles.Stain2Sel, 'value'), get(handles.Stain3Sel, 'value'),...
    get(handles.Stain4Sel, 'value'), get(handles.Stain5Sel, 'value')]-1;

s1=find(handles.imProps.Stain==1);
if ~isfield(handles, 'StView'), handles.StView=1; end;

if length(s1)~=1
    msgbox('ERROR: Ensure only one channel is labelled DAPI', 'ERROR');
    return
end

if length(find(handles.imProps.Stain>0))~=length(handles.imageStack)
    msgbox(sprintf('Number of Labels does not equal number of Channels \nDouble check stains before continuing'), 'ERROR');
    return
end

% 2. Generate Merged Image
%handles.DMaps{4}=handles.imageStack{s1};
ldiff=setdiff(handles.imProps.Stain, [s1 0]);
switch length(ldiff)
    case 0
    Bchann = handles.imageStack{s1};  
    Gchann = zeros(size(Bchann));
    Rchann = zeros(size(Bchann));
    case 1
    Rchann = handles.imageStack{ldiff(1)};
    Gchann = zeros(size(Rchann));
    Bchann = handles.imageStack{s1};  
    case 2
    Rchann = handles.imageStack{ldiff(1)};
    Gchann = handles.imageStack{ldiff(2)};
    Bchann = handles.imageStack{s1};
    case 3
    Rchann = (handles.imageStack{ldiff(1)}*0.75)+(handles.imageStack{ldiff(2)}*0.25);
    Gchann = (handles.imageStack{ldiff(3)}*0.75)+(handles.imageStack{ldiff(2)}*0.25);
    Bchann = (handles.imageStack{handles.imProps.Stain==1}*0.75 +handles.imageStack{ldiff(2)}*0.25);

    case 4
    Rchann = (handles.imageStack{ldiff(1)}*0.6)+(handles.imageStack{ldiff(2)}*0.3)+(handles.imageStack{ldiff(4)}*0.1);
    Gchann = (handles.imageStack{ldiff(4)}*0.4+handles.imageStack{ldiff(3)}*0.6);
    Bchann = (handles.imageStack{handles.imProps.Stain==1}*0.6 +handles.imageStack{ldiff(2)}*0.3+handles.imageStack{ldiff(4)}*0.1);
    
end
handles.IFISH=cat(3, Rchann, Gchann, Bchann);
set(handles.MsgBox, 'string', 'Preprocessing is complete! You may now proceed to cell segmentation or background selection');

% 3. Set a value for the different Resolution Information
switch handles.imProps.ResInfo
    case '60x'
        set(handles.SD_Min, 'string',  '15');
        set(handles.scaleval, 'string', '0.25');
        handles.ACProps.Scale=0.25;
        set(handles.MinDAPI, 'string', '300');
        handles.SDProps.SpotSize=15;
    case '40x'
        set(handles.SD_Min, 'string',  '10');
        set(handles.scaleval, 'string', '0.5');     
        set(handles.MinDAPI, 'string', '200');
        handles.SDProps.SpotSize=10;
        handles.ACProps.Scale=0.5;
    case '20x'
        set(handles.SD_Min, 'string',  '5');
        set(handles.scaleval, 'string', '0.75');
        set(handles.MinDAPI, 'string', '100');
        handles.SDProps.SpotSize=5;
        handles.ACProps.Scale=0.75;
end


handles.Run.Pre=1;
guidata(hObject, handles)

% BACKGROUND ADJUSTMENT SETTINGS: TURN ON-OFF NUCLEAR SPECIFIC ADJUSTMENT,
% AND WHICH TYPE OF BACKGROUND SUBTRACTION TO USE
function NuclearAdjustment_Callback(hObject, eventdata, handles)
handles.imProps.NuclearAdjust=get(hObject, 'value');
set(handles.MsgBox, 'string', 'Background Adjustment: Go to View>Background to sample background regions'); 
guidata(hObject, handles)

function OriginalInput_Callback(hObject, eventdata, handles)
handles.imProps.BackType='Original';
set(handles.AdjustedInput, 'value', 0);
set(handles.MsgBox, 'string', 'Background Adjustment: Go to View>Background to sample background regions'); 
guidata(hObject, handles)


function AdjustedInput_Callback(hObject, eventdata, handles)
handles.imProps.BackType='Adjusted';
set(handles.OriginalInput, 'value', 0);

guidata(hObject,handles)

function tempVal=BackgroundAdjustment(handles)
switch handles.imProps.BackType
    case 'Original'
        tempVal=mean(handles.imageStackO{handles.StView}(cat(1, handles.background{handles.StView}.PixelIdxList{:})));
       % handles.imProps.background(handles.StView)=tempVal;
    case 'Adjusted'
        tempVal=mean(handles.imageStack{handles.StView}(cat(1, handles.background{handles.StView}.PixelIdxList{:})));
      %  handles.imProps.background(handles.StView)=tempVal;
end
set(handles.Int1, 'String', num2str(round(tempVal)));

% RUN DEFAULT SEGMENTATIONS
function WhichRun_Callback(hObject, eventdata, handles)
handles.RType=get(hObject, 'value');
guidata(hObject, handles)

function runPipe_Callback(hObject, eventdata, handles)
% 1. Check if OK to proceed
if handles.RType==1
    h=msgbox('Select Channels for Segmentation', 'ERROR');
    return
elseif handles.Run.Pre==0
    h=msgbox('Preprocess Data First', 'ERROR');
end
tic
% 2. DAPI specific segmentation
s1=find(handles.imProps.Stain==1);
if handles.RType~=3
    h=msgbox(sprintf('Running DAPI Segmentation \nEstimated Time: 1 Min'), 'Preliminary Segmentation');
    % 2. Automagically run DAPI watershed
    [handles.Update{s1}, handles.watershed.EfiltT, handles.DMaps{1}]= CellSegmentIF(handles.imageStack{handles.imProps.Stain==1}, 'mode',handles.watershed.mode, ...
        'thresh', handles.watershed.TVals, 'merge',1, 'mag', handles.imProps.ResInfo);
    set(handles.EfiltSlider, 'value', handles.watershed.EfiltT);
    set(handles.EfiltSlider, 'Tooltipstring', sprintf('Background threshold: %0.2f', handles.watershed.EfiltT));
    set(handles.CellSegSelect, 'value', 3);
    
    handles.UpdateEdge{s1} = imdilate(bwperim(handles.Update{s1}), strel('disk', 3));
    
    n1=find(handles.imProps.Stain==2);
    for n=1:length(n1)
        handles.Update{n1(n)}=handles.Update{s1};
        handles.UpdateEdge{n1(n)}=handles.UpdateEdge{s1};
    end
    
    handles.FixMap=handles.Update;
    close(h)
    set(handles.DAPISize, 'string', num2str(round(sum(logical(handles.Update{s1}(:)))/max(handles.Update{s1}(:)))));
end


if handles.RType~=2
    if isempty(handles.DMaps{1})
        set(findobj(h,'Tag','MessageBox'),'String', 'ERROR: No DAPI Segmentation');
        return
    end
    h=msgbox(sprintf('Segmenting Other Channels \nEstimated Time: 1 Min'), 'Preliminary Segmentation');
    % 3. Run the membrane Segmentation
    m1=find(handles.imProps.Stain==3);
    for i=1:length(m1)
        % remove the hard coded 0.25
        [handles.UpdateEdge{m1(i)} , handles.Update{m1(i)}] = EllipseVoronoi(handles.Update{s1},  handles.imageStack{m1(i)}, handles.ACProps.Scale);
    end
    handles.ACProps.Type='Default';
    set(handles.ActCont, 'value', 2);
    
    m1=find(handles.imProps.Stain==4);
    for i=1:length(m1)
        temp1= SpotSearch(handles.imageStack{m1(i)}, handles.DMaps{1}, handles.SDProps.SpotSize, handles.SDProps.IntThresh,handles.SDProps.SpotOpt, handles.imProps.ResInfo);
        temp2=SpotRegDetect(handles.imageStack{m1(i)}, handles.DMaps{1}, handles.SDProps.SpotSize);
        handles.Update{m1(i)}=labelmatrix(bwconncomp(temp1+temp2, 4));
        handles.UpdateEdge{m1(i)}=imdilate(bwperim(handles.Update{m1(i)}), strel('disk', 3));
    end
    handles.FixMap=handles.Update;
    close(h)
end
toc
% Save as initialisation for other processes
set(handles.MsgBox, 'string', sprintf('Preliminary Segmentation is COMPLETE. View your segmentation and use the manual tools to edit if necessary.\n You can also adjust the minimum allowable Cell Size'))
set(handles.ViewStyle, 'value', 7);
handles.Run.Seg=1;
ViewStyle_Callback(handles.ViewStyle, eventdata, handles);
guidata(hObject, handles)


% WATERSHED PARAMETERS: ABCKGROUND DETECTION, SEGMENTATION TYPE
function misseg_cleanup_Callback(hObject, eventdata, handles)
handles.watershed.missegval=get(hObject, 'value');
guidata(hObject, handles)

function EfiltSlider_Callback(hObject, eventdata, handles)
% double check the DAPI channel is selected. Otherwise change channel
if handles.Run.Pre==0
    msgbox('Run Preprocess first!', 'ERROR');
    return
end

handles.watershed.EfiltT=get(hObject, 'value');
h=msgbox(sprintf('Detecting cellular area...\nEstimated Duration: 5 seconds'), 'Foreground Detection');
handles.DMaps{1} = logical(BackgroundEstimate(handles.imageStack{handles.imProps.Stain==1}, handles.imProps.ResInfo, handles.watershed.EfiltT));
close(h);
imshow(SegArea(handles.imageStack{handles.imProps.Stain==1}, handles.DMaps{1}));
set(handles.PlotArea, 'xlim', handles.AxVal(1,:),  'ylim', handles.AxVal(2,:));
set(handles.ViewStyle, 'value', 7);
set(handles.EfiltSlider, 'Tooltipstring', sprintf('Background threshold: %0.2f', handles.watershed.EfiltT));
set(handles.MsgBox, 'string', 'Foreground Detection Complete! Area is highlighted in red. Proceed to DAPI segmentation')
guidata(hObject, handles)

function CellSegSelect_Callback(hObject, eventdata, handles)
val=get(hObject, 'value');
switch val
    case 2
        handles.watershed.mode='seeded';
        if isempty(handles.watershed.seeds)
            handles.watershed.seeds=false(size(handles.imageStackO{1}));
        end
        set(handles.MsgBox, 'string', sprintf('SEEDED WATERSHED MODE. \nUse the pencil tool to indicate the centres of cells on the following map\nWhen finished click run to perform segmentation'));
        set(handles.ViewStyle, 'value', 10)
        ViewStyle_Callback(handles.ViewStyle, [], handles)
    case 3
        handles.watershed.mode='imhmin';
end
guidata(hObject, handles);

function RunButton_Callback(hObject, eventdata, handles)
if handles.Run.Pre==0
    msgbox('Run Preprocess first!', 'ERROR');
    return
elseif isempty(handles.watershed.mode)
    msgbox('Select the appropriate segmentation method');
    return
elseif isempty(handles.watershed.EfiltT)
    msgbox('Set a background intensity threshold');
    return
end

h=msgbox(sprintf('Running DAPI Segmentation. \nEstimated time...1 minute'), 'Nuclear Segmentation');

handles.Update{handles.StView} = CellSegmentIF(handles.imageStack{handles.imProps.Stain==1},...
                                                'mode',handles.watershed.mode,...
                                                'efiltT', handles.watershed.EfiltT, 'thresh', handles.watershed.TVals, ...
                                                'merge', handles.watershed.missegval, ...
                                                'mag', handles.imProps.ResInfo, 'seed', handles.watershed.seeds);

handles.FixMap{handles.StView}=handles.Update{handles.StView};
close(h)
imshow(SegArea(handles.imageStack{handles.imProps.Stain==1}, handles.Update{handles.StView}));
handles.UpdateEdge{handles.StView} = imdilate(bwperim(handles.Update{handles.StView}), strel('disk', 3));
set(handles.ViewStyle, 'value', 7);
set(handles.MsgBox, 'string', sprintf('Success! DAPI Segmentation COMPLETE!\n You can refine your segmentation by applying a size threshold.\nProceed to Manual Segmentation or Segmentation of other channels'))
handles.DMaps{2} = logical(handles.Update{handles.StView});
set(handles.EfiltSlider, 'Tooltipstring', sprintf('Background threshold: %0.2f', handles.watershed.EfiltT));
nsamp=double(max(handles.Update{handles.StView}(:)));
narea=sum(logical(handles.imageStack{handles.StView}(:)));
set(handles.DAPISize, 'string', num2str(round(narea/nsamp)));
handles.Run.Seg=1;handles.Run.Update=0;
guidata(hObject, handles);

function TLow_Callback(hObject, eventdata, handles)
handles.watershed.TVals(1)=str2double(get(hObject, 'string'));
guidata(hObject, handles)

function THigh_Callback(hObject, eventdata, handles)
handles.watershed.TVals(2)=str2double(get(hObject, 'string'));

function MinDAPI_Callback(hObject, eventdata, handles)
handles.watershed.MinSize=str2double(get(hObject, 'string'));
s1=find(handles.imProps.Stain==1);
handles.FixMap{s1}=handles.Update{s1};
handles.Update{s1}=bwlabel(bwareaopen(handles.Update{s1}, handles.watershed.MinSize),4);
set(handles.DAPISize, 'string', num2str(round(sum(logical(handles.Update{s1}(:)))/max(handles.Update{s1}(:)))));
handles=FixAssignMap(handles);
guidata(hObject, handles)
set(handles.ViewStyle, 'value', 7);
ViewStyle_Callback(handles.ViewStyle, [], handles)
guidata(hObject, handles)

% MEMBRANE SEGMENTATION
function ActCont_Callback(hObject, eventdata, handles)
val=get(hObject, 'value');
temp={NaN, 'Default', 'CV', 'Loc'};
handles.ACProps.Type=temp{val};
switch handles.ACProps.Type
    case 'CV'
        handles.ACProps.RunInput=handles.ACProps.ChanVese;
    case 'Loc'
        handles.ACProps.RunInput=handles.ACProps.Localised;
end
guidata(hObject, handles)


function scaleval_Callback(hObject, eventdata, handles)
handles.ACProps.Scale=str2num(get(hObject, 'string'));
guidata(hObject, handles)

function RunAC_Callback(hObject, eventdata, handles)
if handles.Run.Pre==0
    msgbox('Run preprocess first', 'ERROR');
    return
elseif (handles.imProps.Stain(handles.StView))~=3
    msgbox('Ensure MEMBRANE channel of interest is displayed before continuing', 'ERROR');
    return
end

s1=find(handles.imProps.Stain==1); %isempty(handles.InitEdge{handles.StView})||
if strcmp(handles.ACProps.Type,'Default')==1
    h=msgbox(sprintf('Running Default Membrane Segmentation \nEstimated Time: 1 minute'), 'Membrane Segmentation');
    [handles.UpdateEdge{handles.StView} , handles.Update{handles.StView}] = EllipseVoronoi(handles.Update{s1},  handles.imageStack{handles.StView}, handles.ACProps.Scale);
  
    close(h)
end

if strcmp(handles.ACProps.Type,'Default')==0
    h=msgbox(sprintf('Running Active Contour Smoothing \nEstimated Time: 1 minute'), 'Membrane Segmentation');
    % read in the parameters
    handles.FixMap{handles.StView}=handles.Update{handles.StView};
    [handles.Update{handles.StView} handles.UpdateEdge{handles.StView}]=ActiveContSmooth(handles.Update{handles.StView}, handles.imageStack{handles.StView}, handles.ACProps.Type, handles.ACProps.RunInput);
  %  handles.UpdateEdge{handles.StView}=imdilate(handles.FixEdge{handles.StView}, strel('disk', 3));
    close(h)
end
handles.Run.Update=0;
guidata(hObject, handles)
set(handles.ViewStyle, 'value', 7);
set(handles.MsgBox, 'string', 'Finished Running Membrane Segmentation: Refine with CV segmentation or manually edit the output.')
ViewStyle_Callback(handles.ViewStyle, [], handles)
% --- Executes during object creation, after setting all properties.


% SPOT DETECTION
function SD_Min_Callback(hObject, eventdata, handles)
handles.SDProps.SpotSize=str2double(get(hObject, 'string'));
guidata(hObject, handles)

function SD_int_Callback(hObject, eventdata, handles)
handles.SDProps.IntThresh=str2double(get(hObject, 'string'));
guidata(hObject, handles)

function SpotOpt_Callback(hObject, eventdata, handles)
handles.SDProps.SpotOpt=get(hObject, 'value');
guidata(hObject, handles)

% --- Executes on button press in RunSD.
function RunSD_Callback(hObject, eventdata, handles)

if handles.Run.Pre==0
    msgbox('Run preprocess first', 'ERROR');
    return
elseif (handles.imProps.Stain(handles.StView))~=4 % check this... why can't it be 4?
    msgbox('Ensure FISH channel is displayed before continuing');
    return
end
h=msgbox(sprintf('Running Spot Detection \nEstimated Time: 5s'), 'Spot Detection');

[temp1, handles.SDProps.IntThresh]= SpotSearch(handles.imageStack{handles.StView}, handles.DMaps{1}, handles.SDProps.SpotSize,  handles.SDProps.IntThresh,handles.SDProps.SpotOpt, handles.imProps.ResInfo);
temp2=SpotRegDetect(handles.imageStack{handles.StView}, handles.DMaps{1}, handles.SDProps.SpotSize);
handles.Update{handles.StView}=labelmatrix(bwconncomp(temp1+temp2, 4));
handles.UpdateEdge{handles.StView}=imdilate(bwperim(handles.Update{handles.StView}), strel('disk', 3));
close(h)
set(handles.ViewStyle, 'value', 7);
handles.Run.Update=0;
set(handles.SD_int, 'string', sprintf('%0.2f', handles.SDProps.IntThresh));
set(handles.MsgBox, 'string', sprintf('Spot Detection Complete! \nReview performance and update parameters or manually include spots'))
ViewStyle_Callback(handles.ViewStyle, [], handles)
guidata(hObject, handles)


% VISUALISATION OF OUTPUTS
function ZoomOnOff_Callback(hObject, eventdata, handles)
handles.AxVal=[get(handles.PlotArea, 'xlim'); get(handles.PlotArea, 'ylim')];
handles.ZVal=sqrt(handles.imProps.Area/prod(handles.AxVal(:,2)-handles.AxVal(:,1)));
guidata(hObject, handles);
ViewStyle_Callback(handles.ViewStyle, [], handles)

function EdgeOn_Callback(hObject, eventdata, handles)
handles.ViewProps.Edge=get(hObject, 'value');
% if handles.ViewProps.Edge==1
%     handles.UpdateEdge=cellfun(@(x) imdilate(edge(x, 'canny', 0.001), strel('disk', 1)), handles.Update, 'Un', false);
% end
ViewStyle_Callback(handles.ViewStyle,[], handles);
guidata(hObject, handles);

function NumberOn_Callback(hObject, eventdata, handles)
handles.ViewProps.Number=get(hObject, 'value');
ViewStyle_Callback(handles.ViewStyle,[], handles);
guidata(hObject, handles);

function ViewStyle_Callback(hObject, eventdata, handles)
val=get(hObject, 'value');
switch val
    case 3
        imshow(handles.imageStack{handles.StView});
        set(handles.MsgBox, 'string', sprintf('Original Image: \n Adjust brightness and contrast'))

    case 4
        if ~isempty(handles.IFISH)
            imshow(handles.IFISH);
        else
            msgbox('Preprocess Data First!', 'WARNING')
        end
    case 6
        set(handles.MsgBox, 'string', sprintf('Background Adjustment: \nUse the paintbrush and eraser tool to draw background regions.\nThe estimated background intensity will appear after completion'))
        imshow(SegArea(handles.imageStack{handles.StView}, labelmatrix(handles.background{handles.StView})));
    case 7
        if ~isempty(handles.Update{handles.StView})
            switch handles.ViewProps.Edge
                case 0
                    imshow(SegArea(handles.imageStack{handles.StView}, handles.Update{handles.StView}));
                case 1
                    imshow(SegArea(handles.imageStack{handles.StView}, handles.UpdateEdge{handles.StView}));
            end
            if handles.ViewProps.Number==1
                txtshow(handles.Update{handles.StView}, handles.AxVal);
            end
             set(handles.MsgBox, 'string', sprintf('Current Segmentation Result: Manually Curate with Toolbox or Rerun with adjusted parameters'))
        else
            set(handles.ViewStyle, 'value', 3);
            ViewStyle_Callback(handles.ViewStyle,[], handles);
        end
    case 8
        if ~isempty(handles.tempIm)
        imshow(SegArea(handles.imageStack{handles.StView}, handles.tempIm));     
        end
    case 9
        if ~isempty(handles.DMaps{1})
            imshow(SegArea(handles.imageStack{handles.imProps.Stain==1}, handles.DMaps{1}));
            set(handles.MsgBox, 'string', 'DAPI Foreground Area')

        else
            msgbox('Preprocess Data and Run DAPI thresholding', 'ERROR');
        end
    case 10
        if ~isempty(handles.watershed.seeds)
            imshow(SegArea(handles.imageStack{handles.imProps.Stain==1}, logical(handles.watershed.seeds)));
             set(handles.MsgBox, 'string', 'Seeds for DAPI Watershed: Click on the pencil tool and indicate locations of spots. Right click to update and Esc to exit')
        else
            set(handles.ViewStyle, 'value', 3);
            ViewStyle_Callback(handles.ViewStyle,[], handles);
        end
    case 11
        if ~isempty(handles.DMaps{2})
            imshow(SegArea(handles.imageStack{handles.imProps.Stain==1}, handles.DMaps{2}));
            set(handles.MsgBox, 'string', 'User Cell Labels: Use Cell Types in Panel 6 to label cells')
        else
            set(handles.ViewStyle, 'value', 7);
            ViewStyle_Callback(handles.ViewStyle,[], handles);
        end
    case 12
        if ~isempty(handles.DMaps{3})
            imshow(SegArea(handles.imageStack{handles.imProps.Stain==1}, handles.DMaps{3}));
        else
            set(handles.ViewStyle, 'value', 7);
            ViewStyle_Callback(handles.ViewStyle,[], handles);
        end
        set(handles.MsgBox, 'string', 'Classified Labels: Use Cell Types in Panel 6 edit classes if necessary')
%     case 14
%         if ~isempty(handles.HeatMap{handles.StView})
%             imshow(cat(3,  handles.imageStack{handles.StView}*0.5+(handles.HeatMap{handles.StView})*0.75, handles.imageStack{handles.StView}*0.5,handles.imageStack{handles.StView}*0.5));
%             txtshow(handles.Update{handles.imProps.Stain==1}, handles.AxVal);
%             set(handles.MsgBox, 'string', 'Generated Heatmaps')
%         else
%             msgbox('Run the HEATMAP visualiser', 'ERROR')
%         end
    case 14
        if isempty(handles.Update{handles.StView})
            msgbox('Run Segmentation First', 'ERROR')
            return
        end
       tempIm=handles.Update{handles.StView};
        tempIm(logical(bwperim(handles.Update{handles.imProps.Stain==1})))=1;
        imshow(SegArea(handles.imageStack{handles.StView}, tempIm));
        set(handles.MsgBox, 'string', 'DAPI Overlay: Outlines of nuclei is shown as red edges')
   case 15
        if handles.Run.HM==0
            msgbox('Run Heatmap Visualiser First!', 'ERROR')
            return
        end
       set(handles.MsgBox, 'string', 'Viewing Topology: Red indicates higher stain of interest. Blue indicates higher selected stain')
       temp=cat(3, zeros(size(handles.HeatMap{1})), handles.HeatMap{handles.StView}, handles.HeatMap{handles.topo});
       imshow(imcomplement(temp));
        
%         if handles.Run.Update==0
%             msgbox('Update and classify cells first', 'ERROR')
%         end
%         %set(handles.MsgBox, 'string', sprintf('Silhouette Widths: \nPeak Shows optimal number of cell classes'))
%         %axes(handles.PlotArea);
%         bar(1:10, handles.Silhouette, 'blue'); %axis([0 11 0 1]);
%         s=max(handles.Silhouette);
%         t=find(handles.Silhouette==s);
%         text(t, s+0.05, sprintf('Optimum: %g Classes, width: %.02f', t, s))
end

% if val~=17
 set(handles.PlotArea, 'xlim', handles.AxVal(1,:),  'ylim', handles.AxVal(2,:));
% end
handles.ViewProps.backtype=val;
guidata(hObject, handles);

function handles = FixAssignMap(handles)
temp=handles.Update{handles.StView};
temp=temp(ceil(handles.AxVal(2,1)):floor(handles.AxVal(2,2)), ceil(handles.AxVal(1,1)):floor(handles.AxVal(1,2)));
temp=imdilate(edge(temp, 'canny', 0.001), strel('disk', 1));
tempa=handles.UpdateEdge{handles.StView};
tempa(ceil(handles.AxVal(2,1)):floor(handles.AxVal(2,2)), ceil(handles.AxVal(1,1)):floor(handles.AxVal(1,2)))=temp;
handles.UpdateEdge{handles.StView}=tempa;

if handles.imProps.Stain(handles.StView)==1
    handles.DMaps{2}=logical(handles.Update{handles.StView});
    handles.DMaps{3}=logical(handles.Update{handles.StView});
    l2=find(handles.imProps.Stain==2);
    %for i=1:length(l2) Assign to nuclear samples. check that it works if
    %l2>1
        handles.Update{l2}=handles.Update{handles.StView};
        handles.UpdateEdge{l2}=handles.UpdateEdge{handles.StView};
    %end
end

set(handles.ViewStyle, 'value', 7);
ViewStyle_Callback(handles.ViewStyle, [], handles);


% --- Executes when figure1 is resized.
function figure1_ResizeFcn(hObject, eventdata, handles)

% MANUAL EDITING TOOLBOX

function SplitCell_Callback(hObject, eventdata, handles)
if handles.Run.Seg==0
    msgbox('Run Auto Segmentation First', 'ERROR');
    return
end
set(handles.MsgBox, 'string', 'Split mode Selected. Left click to begin your path. Right click to finish it. Press ESC to exit this mode')
guidata(hObject, handles)
o4=0;
handles.FixMap=handles.Update;
xo=[];
yo=[];
while o4==0
    [~, x, y, o4]=freehanddraw(handles.PlotArea, 'LineWidth',2);
    xo=cat(1, xo, round(x));
    yo=cat(1, yo, round(y));
end

tic
switch handles.EAll
    case 1
m=find(handles.imProps.Stain==1 | handles.imProps.Stain==3);
handles.Update(m)=arrayfun(@(x) MakeLines(xo,yo, handles.FixMap{x}), m, 'Uniform', false);
    case 0
handles.Update{handles.StView}=MakeLines(xo,yo, handles.FixMap{handles.StView});
end

handles=FixAssignMap(handles); handles.Run.Update=0;
toc
guidata(hObject, handles);

function MergeCell_Callback(hObject, eventdata, handles)
if handles.Run.Seg==0
    msgbox('Run Auto Segmentation First', 'ERROR');
    return
end
set(handles.MsgBox, 'string', 'Merge Mode: Left click fragments to merge. Right click to update image. Press ESC to exit this mode')
guidata(hObject, handles)
o4=0;
handles.FixMap=handles.Update;
while o4==0
    [x,y,~, o4]=ginput;
    tic
    switch handles.EAll
        case 1
    m=find(handles.imProps.Stain==1 | handles.imProps.Stain==3);
    handles.Update(m)=arrayfun(@(z) MergeSpots(x,y, handles.Update{z}), m, 'Uniform', false);
        case 0
    handles.Update{handles.StView}=MergeSpots(x,y, handles.Update{handles.StView});
    end
    toc
    handles=FixAssignMap(handles);
end
% perform for both DAPI and membrane
set(handles.MergeCell, 'value', 0); handles.Run.Update=0;
guidata(hObject, handles);

function RemoveCell_Callback(hObject, eventdata, handles)
if handles.Run.Seg==0&get(handles.ViewStyle, 'value')~=16
    msgbox('Run Auto Segmentation First', 'ERROR');
    return
end
set(handles.MsgBox, 'string', 'Remove Cells: Left click to select fragments to remove, right click to update the image. Press ESC to exit this mode')
guidata(hObject, handles)
o4=0;
switch get(handles.ViewStyle, 'value')
    case 6
        while o4==0
            [x,y, ~, o4]=ginput;
            handles.background{handles.StView}=RemoveCells(x,y, handles.background{handles.StView});
        end
        BackgroundAdjustment(handles)
        ViewStyle_Callback(handles.ViewStyle, [], handles)
    otherwise
        handles.FixMap=handles.Update;
        xo=[];
        yo=[];
        while o4==0
            [x,y, ~, o4]=ginput;
            xo=cat(1, xo, round(x));
            yo=cat(1, yo, round(y));
            pointshow(xo, yo, handles.AxVal)    
        end
        tic
        switch handles.EAll
        case 1
        m=1:5;
        handles.Update(m)=arrayfun(@(z) RemoveCells(xo,yo, handles.Update{z}),m, 'Uniform', false);
            case 0
        handles.Update{handles.StView}=RemoveCells(xo,yo, handles.Update{handles.StView});
        end
        handles=FixAssignMap(handles);
        toc
        set(handles.RemoveCell, 'value', 0); handles.Run.Update=0;
end
guidata(hObject, handles)

function PencilTool_Callback(hObject, eventdata, handles)
if handles.Run.Seg==0&get(handles.ViewStyle, 'value')~=10
    msgbox('Run Auto Segmentation First', 'ERROR');
    return
end
set(handles.MsgBox, 'string', 'Pencil Selected to draw single spots. Right click to update image. Press ESC to exit this mode.')
guidata(hObject, handles)
o4=0;
switch get(handles.ViewStyle, 'value')
    case 10
        while o4==0
            [x,y,~, o4]=ginput;
            tempIm=zeros(size(handles.watershed.seeds));
            x=round(x); y=round(y);
            for i=1:length(x)
                tempIm(y(i), x(i))=1;
            end
            handles.watershed.seeds=logical(imdilate(tempIm, strel('disk', 10)))+handles.watershed.seeds;
            ViewStyle_Callback(handles.ViewStyle, [], handles)
        end
    otherwise
        handles.FixMap{handles.StView}=handles.Update{handles.StView};
        while o4==0
            [x,y,~, o4]=ginput;
            tempIm=zeros(size(handles.Update{handles.StView}));
            x=round(x); y=round(y);
            for i=1:length(x)
                tempIm(y(i), x(i))=1;
            end
            tempA=bwlabel(handles.Update{handles.StView},4);
            tempB=(tempA+imdilate(tempIm, strel('disk', 3)));
            handles.Update{handles.StView}=labelmatrix(bwconncomp(tempB));
            handles=FixAssignMap(handles);
        end
end
handles.Run.Update=0;
guidata(hObject, handles);


function PaintCell_Callback(hObject, eventdata, handles)
if handles.Run.Seg==0&get(handles.ViewStyle, 'value')~=6
    msgbox('Run Auto Segmentation First', 'ERROR');
    return
end
set(handles.MsgBox, 'string', 'Paint Mode Selected. Right click to complete your shape. Press ESC to exit this mode')
guidata(hObject, handles)
o4=0;
switch get(handles.ViewStyle, 'value')
    
    case 6
        temp=labelmatrix(handles.background{handles.StView});
        while o4==0
            [~, x, y, o4]=freehanddraw(handles.PlotArea, 'LineWidth',handles.BSize*handles.ZVal);
            temp=PaintBrush(x,y,1,temp);
        end
        handles.background{handles.StView}=bwconncomp(logical(temp));
        tempVal=BackgroundAdjustment(handles);
        ViewStyle_Callback(handles.ViewStyle, [], handles)
        handles.imProps.background(handles.StView)=tempVal;
    otherwise
        handles.FixMap=handles.Update;
        while o4==0
            [~, x, y, o4]=freehanddraw(handles.PlotArea, 'LineWidth',handles.BSize*handles.ZVal);
            
        switch handles.EAll
            case 1
            m=find(handles.imProps.Stain==1 | handles.imProps.Stain==3);
            handles.Update(m)=arrayfun(@(z) PaintBrush(x,y,1,handles.Update{z}), m, 'Uniform', false);
            case 0
            handles.Update{handles.StView}=PaintBrush(x,y,1,handles.Update{handles.StView});
        end
        end
        handles=FixAssignMap(handles); handles.Run.Update=0;
end

guidata(hObject, handles);

function DeleteStuff_Callback(hObject, eventdata, handles)
if handles.Run.Seg==0 & get(handles.ViewStyle, 'value')~=6
    msgbox('Run Auto Segmentation First', 'ERROR');
    return
end
set(handles.MsgBox, 'string', 'Free hand delete Mode Selected. Right click to complete your shape. Press ESC to exit this mode')
guidata(hObject, handles)
o4=0;
switch get(handles.ViewStyle, 'value')
    
    case 6
        temp=labelmatrix(handles.background{handles.StView});
        while o4==0
            [~, x, y, o4]=freehanddraw(handles.PlotArea, 'LineWidth',handles.BSize*handles.ZVal);
            temp=PaintBrush(x,y,3,temp);
        end
        handles.background{handles.StView}=bwconncomp(logical(temp));
        ViewStyle_Callback(handles.ViewStyle, [], handles)
        tempVal=BackgroundAdjustment(handles);
        handles.imProps.background(handles.StView)=tempVal;
    case 10
        while o4==0
            [~, x, y, o4]=freehanddraw(handles.PlotArea, 'LineWidth',handles.BSize*handles.ZVal);
            handles.watershed.seeds=logical(PaintBrush(x,y,3,handles.watershed.seeds));
        end
        ViewStyle_Callback(handles.ViewStyle, [], handles)
    otherwise
        handles.FixMap=handles.Update;
        while o4==0
            [~, x, y, o4]=freehanddraw(handles.PlotArea, 'LineWidth',handles.BSize*handles.ZVal);
            switch handles.EAll
                case 1
            m=1:5;
            handles.Update(m)=arrayfun(@(z) PaintBrush(x,y,3,handles.Update{z}),m, 'Uniform', false);
                case 0
            handles.Update{handles.StView}=PaintBrush(x,y,3,handles.Update{handles.StView});
            end
        end
        handles=FixAssignMap(handles); handles.Run.Update=0;
end
guidata(hObject, handles);

function BrushSize_Callback(hObject, eventdata, handles)
handles.BSize=str2double(get(hObject, 'string'));
guidata(hObject, handles);

function UndoButton_Callback(hObject, eventdata, handles)
handles.Update{handles.StView}= handles.FixMap{handles.StView};
handles=FixAssignMap(handles);
if handles.StView==1, handles.DMaps{2}=logical(handles.Update{handles.StView}); end
ViewStyle_Callback(handles.ViewStyle, eventdata, handles);
guidata(hObject, handles);

% POST SEGMENTATION PROCESSING
function GenHeatMap_Callback(hObject, eventdata, handles)
% check the Update Status for all the Maps

if handles.Run.Update==0
    msgbox('Run Segmentation Update', 'ERROR');
    return
end

h=msgbox('Estimated Time: 10 seconds', 'HEATMAPS');
L1=find(handles.imProps.Stain==1);
CheckStat=cellfun(@isempty, handles.Update);
for i = find(CheckStat==0)
    switch handles.imProps.Stain(i)
        case 1
            handles.HeatMap{i} = im2uint8(IntensityOverlap(handles.Update{i}, [handles.Props.DAPI.BackAdjustedInt]));
        case 2
            handles.HeatMap{i} = im2uint8(IntensityOverlap(handles.Update{i}, [handles.Props.(genvarname(sprintf('Nuc%g', i))).BackAdjustedInt]));
        case 3
            handles.HeatMap{i}=im2uint8(IntensityOverlap(handles.Update{L1}, [handles.Props.(genvarname(sprintf('Mem%g', i))).BackAdjustedInt]));
        case 4
            %ta=[handles.Props.(genvarname(sprintf('Spot%g', i))).BackAdjustedInt];
           % tb=[handles.Props.(genvarname(sprintf('Spot%g', i))).Area];
            handles.HeatMap{i} = im2uint8(IntensityOverlap(handles.Update{L1}, [handles.Props.(genvarname(sprintf('Spot%g', i))).Area]));
    end
end
close(h);
set(handles.ViewStyle, 'value', 15);
handles.Run.HM=1;
ViewStyle_Callback(handles.ViewStyle, eventdata, handles)
guidata(hObject, handles)

function UpdateBWMaps_Callback(hObject, eventdata, handles)
tic
if handles.Run.Pre==0 | handles.Run.Seg==0
    msgbox(sprintf('Preprocessing or Segmentations not yet performed'), 'ERROR');
    return
else
h=msgbox(sprintf('Collating Channel Information\nEstimated Time: 30 seconds'), 'UPDATE');
end

if isfield(handles.Props, 'CellLabel')==1
    handles.Props=rmfield(handles.Props, 'CellLabel');
end

s1=find(handles.imProps.Stain==1);
% Update the DAPI channel first

% lower limit
switch handles.imProps.ResInfo
    case '60x'
        sMin=100;
    case '40x'
        sMin= 50;
    case '20x'
        sMin=20;
end
toc
t1=bwareaopen(handles.Update{s1}, sMin, 4);
handles.Update{s1}=labelmatrix(bwconncomp(t1, 8));
%handles=BackgroundAdjustment(handles);

% switch handles.imProps.BackType
%     case 'Original'
%         %handles.imProps.background=arrayfun(@(x) mean(handles.imageStackO{x}(logical(handles.background{x}))), 1:5);
%         %t1=isnan(handles.imProps.background);
%         %handles.imProps.background(find(t1==1))=0;
%         handles.Props.DAPI=regionprops(handles.Update{s1}, handles.imageStackO{s1}, 'Area', 'Perimeter', 'MajorAxisLength', 'MinorAxisLength',...
%             'Solidity', 'MeanIntensity', 'Centroid', 'Eccentricity');
%         tempInt=NuclearIntensityAdjust(handles.Update{s1}, handles.imageStackO{s1});
%     case 'Adjusted'
%         %handles.imProps.background=arrayfun(@(x) mean(handles.imageStack{x}(logical(handles.background{x}))), 1:5);
%         %t1=isnan(handles.imProps.background);
%         %handles.imProps.background(find(t1==1))=0;
%         handles.Props.DAPI=regionprops(handles.Update{s1}, handles.imageStack{s1}, 'Area', 'Perimeter', 'MajorAxisLength', 'MinorAxisLength',...
%             'Solidity', 'MeanIntensity', 'Centroid', 'Eccentricity');
%         tempInt=NuclearIntensityAdjust(handles.Update{s1}, handles.imageStack{s1});
% end

 handles.Props.DAPI=regionprops(handles.Update{s1}, handles.imageStack{s1}, 'Area', 'Perimeter', 'MajorAxisLength', 'MinorAxisLength',...
            'Solidity', 'MeanIntensity', 'Centroid', 'Eccentricity');
tempInt=NuclearIntensityAdjust(handles.Update{s1}, handles.imageStack{s1});

Ctemp=[handles.Props.DAPI.Centroid];
Cx=Ctemp(1:2:length(Ctemp));
Cy=Ctemp(2:2:length(Ctemp));
DMean=[handles.Props.DAPI.MeanIntensity]-handles.imProps.background(s1);
tempInt=[handles.Props.DAPI.MeanIntensity]-tempInt;


temp=cell2struct(num2cell([Cx; Cy; DMean; tempInt]'), {'XLoc', 'YLoc','BackgroundAdjust', 'NuclearAdjustInt'},2);
[handles.Props.DAPI.BackAdjustedInt]=temp.BackgroundAdjust;
if handles.imProps.NuclearAdjust==1
    [handles.Props.DAPI.NuclearAdjustInt]=temp.NuclearAdjustInt;
end
handles.Props.Location=rmfield(temp, 'BackgroundAdjust');
handles.Props.Location=rmfield(temp, 'BackgroundAdjust');
toc
%guidata(hObject, handles);
% Run indexing for channels which are not DAPI
for i = find(handles.imProps.Stain~=1)
    if size(handles.Update{i})~=size(handles.Update{s1})
        continue
    else
    switch handles.imProps.Stain(i)
        case 2
            % Run for ER channel
            handles.Update{i}=handles.Update{s1};
            switch handles.imProps.BackType
                case 'Original'
                    temp=regionprops(handles.Update{i}, handles.imageStackO{i}, 'MeanIntensity');
                    tempInt=NuclearIntensityAdjust(handles.Update{i}, handles.imageStackO{i});
                case 'Adjusted'
                    temp=regionprops(handles.Update{i}, handles.imageStack{i}, 'MeanIntensity');
                    tempInt=NuclearIntensityAdjust(handles.Update{i}, handles.imageStack{i});
            end
            temp2=cell2struct(num2cell([[temp.MeanIntensity]-handles.imProps.background(i); [temp.MeanIntensity]-tempInt]'), {'BackgroundAdjust', 'NuclearAdjustedInt'}, 2);
            [temp.BackAdjustedInt]=temp2.BackgroundAdjust;
            if handles.imProps.NuclearAdjust==1
                [temp.NuclearAdjustInt]=temp2.NuclearAdjustedInt;
            end
            handles.Props.(genvarname(sprintf('Nuc%g', i)))=temp;
        case 3
            switch handles.imProps.BackType
                case 'Original'
                    [MapA PropsA] =AdjustOverlap(handles.Update{s1},...
                        handles.Update{i}, handles.imageStackO{i}, handles.imProps.background(i), 'mem');
                case 'Adjusted'
                    [MapA PropsA] =AdjustOverlap(handles.Update{s1},...
                        handles.Update{i}, handles.imageStack{i}, handles.imProps.background(i), 'mem');
            end
            
            if isempty(PropsA)
                handles.tempIm=MapA;
                close(h)
                imshow(SegArea(handles.imageStack{i}, handles.tempIm));
                set(handles.MsgBox, 'String', sprintf(['EDIT MEMBRANES! Problem membranes are temporarily stored in'...
                ' ''DAPI Specific''. \n Please edit corresponding nuclei and membranes before re-running Update. Turn on DAPIOverlay'...
                'to view missing membranes']));     
                guidata(hObject, handles)
                return
            else
           handles.Update{i}=MapA;
           handles.Props.(sprintf('Mem%g', i))=PropsA;
            end
        case 4
            switch handles.imProps.BackType
                case 'Original'
                    [handles.Update{i} handles.Props.(sprintf('Spot%g', i))] =AdjustOverlap(handles.Update{s1},...
                        handles.Update{i}, handles.imageStackO{i}, handles.imProps.background(i),'spot');
                case 'Adjusted'
                    [handles.Update{i} handles.Props.(sprintf('Spot%g', i))] =AdjustOverlap(handles.Update{s1},...
                        handles.Update{i}, handles.imageStack{i}, handles.imProps.background(i),'spot');
                    
            end
    end
    end
end

toc
%SNames=fieldnames(handles.Props);
% ArrLength=cellfun(@(x) length(handles.Props.(sprintf('%s', x))), SNames);
% EqTest=sum(ArrLength-ArrLength(1));
% 
% if abs(EqTest)>0
%     set(findobj(h, 'Tag', 'MessageBox'), 'String', sprintf('WARNING: Did you update \nsegmentations in other channels \nafter fixing DAPI?'));
%     return
% else
close(h)    
toc
handles=FixAssignMap(handles);
handles.tempIm=[];
handles.DMaps{2}=uint16(logical(handles.Update{s1}));
handles.DMaps{3}=handles.DMaps{2};
handles.Run.Update=1;
toc
set(handles.MsgBox, 'String', sprintf('UPDATE is COMPLETE! All channels have been linked to DAPI numbering and Cell Properties calculated.\nProceed to heatmap generation or cell classification'));
guidata(hObject, handles)
%axes(handles.PlotArea)
%ViewStyle_Callback(handles.ViewStyle, [], handles)

% LABEL CELLS AND RUN CLASSIFICATION
% --- Executes on button press in IntOn.
function IntOn_Callback(hObject, eventdata, handles)
handles.imProps.ClassifyByIntensity=get(hObject,'value');
guidata(hObject, handles)

function ResetClass_Callback(hObject, eventdata, handles)
h = questdlg('Pressing ''OK'' will clear all cell labels. Proceed?', 'Reset Image','OK','Cancel','Cancel');
switch h
    case 'OK'
        handles.DMaps{2}=uint16(logical(handles.DMaps{2}));
        handles.DMaps{3}=handles.DMaps{2};
        imshow(SegArea(handles.imageStack{handles.imProps.Stain==1}, handles.DMaps{2}));
end
guidata(hObject, handles);

function TumourSelect_Callback(hObject, eventdata, handles)
if handles.Run.Update==0
    msgbox('Run Update First', 'ERROR');
    return
end
if handles.ViewProps.backtype==12
    [x,y]=ginput;
    [handles.DMaps{3} ii]=CellLabel(x,y, handles.DMaps{3},2);
    handles.CellLabel(ii)=2;
    ViewStyle_Callback(handles.ViewStyle, eventdata, handles)
else
    [x,y]=ginput;
    handles.DMaps{2}=CellLabel(x,y, handles.DMaps{2}, 2);
    imshow(SegArea(handles.imageStack{handles.imProps.Stain==1}, handles.DMaps{2}));
    set(handles.PlotArea, 'xlim', handles.AxVal(1,:),  'ylim', handles.AxVal(2,:));
end
guidata(hObject, handles);

function Invasive_Callback(hObject, eventdata, handles)
if handles.Run.Update==0
    msgbox('Run Update First', 'ERROR');
    return
end
if handles.ViewProps.backtype==12
    [x,y]=ginput;
    [handles.DMaps{3} ii]=CellLabel(x,y, handles.DMaps{3},3);
    handles.CellLabel(ii)=3;
    ViewStyle_Callback(handles.ViewStyle, eventdata, handles)
else
    [x,y]=ginput;
    handles.DMaps{2}=CellLabel(x,y, handles.DMaps{2},3);
    imshow(SegArea(handles.imageStack{handles.imProps.Stain==1}, handles.DMaps{2}));
    set(handles.PlotArea, 'xlim', handles.AxVal(1,:),  'ylim', handles.AxVal(2,:));
end
guidata(hObject, handles);

function lympho_Callback(hObject, eventdata, handles)
if handles.Run.Update==0
    msgbox('Run Update First', 'ERROR');
    return
end

if handles.ViewProps.backtype==12
    [x,y]=ginput;
    [handles.DMaps{3} ii]=CellLabel(x,y, handles.DMaps{3},4);
    handles.CellLabel(ii)=4;
    ViewStyle_Callback(handles.ViewStyle, eventdata, handles)
else
    [x,y]=ginput;
    handles.DMaps{2}=CellLabel(x,y, handles.DMaps{2},4);
    imshow(SegArea(handles.imageStack{handles.imProps.Stain==1}, handles.DMaps{2}));
    set(handles.PlotArea, 'xlim', handles.AxVal(1,:),  'ylim', handles.AxVal(2,:));
end
guidata(hObject, handles);

function Fibro_Callback(hObject, eventdata, handles)
if handles.Run.Update==0
    msgbox('Run Update First', 'ERROR');
    return
end

if handles.ViewProps.backtype==12
    [x,y]=ginput;
    [handles.DMaps{3} ii]=CellLabel(x,y, handles.DMaps{3},5);
    handles.CellLabel(ii)=5;
    ViewStyle_Callback(handles.ViewStyle, eventdata, handles)
else
    [x,y]=ginput;
    handles.DMaps{2}=CellLabel(x,y, handles.DMaps{2},5);
    imshow(SegArea(handles.imageStack{handles.imProps.Stain==1}, handles.DMaps{2}));
    set(handles.PlotArea, 'xlim', handles.AxVal(1,:),  'ylim', handles.AxVal(2,:));
end
guidata(hObject, handles);

function RunClassification_Callback(hObject, eventdata, handles)
if handles.Run.Update==0
    msgbox('Run Update First', 'ERROR');
    return
end
h=msgbox(sprintf('Running Cell Classification...\nEstimated Time:'), 'Cell Classification');

testIm=bwareaopen(handles.DMaps{2}, 20, 4);
testIm=labelmatrix(bwconncomp(testIm, 4));

switch handles.imProps.ClassifyByIntensity
    case 0
        fnames={'Area', 'Perimeter', 'Solidity','MajorAxisLength', 'MinorAxisLength', 'Eccentricity'};
        SProps=cellfun(@(x) [handles.Props.DAPI.(sprintf('%s', x))], fnames, 'Uniform', false);
        SProps2=(cat(1, SProps{:}))';
    case 1
        fnames=fieldnames(handles.Props);
        fnames=fnames(strcmp('Location', fnames)==0);
        fnames=fnames(strcmp('CellLabel', fnames)==0);
        SProps=cellfun(@(x) struct2mat(handles.Props.(sprintf('%s', x))), fnames, 'Uniform', false);
        SProps2=cat(2, SProps{:});
end
SProps2(isnan(SProps2)) = 0;
SProps2=zscore(SProps2);

Labs=cell2mat(arrayfun(@(x) unique(handles.DMaps{2}(testIm==x)), 1:length(SProps2), 'UniformOutput', false));
Labs(Labs==1)=0;
% perform the classification (external script CellClassification)
predict_label=CellClassification(SProps2, Labs,'Pairwise');

close(h)

Stains={'Unknown', 'DCIS', 'Tumour', 'Lymph', 'Fib'};
predict_label2=num2str(predict_label');
for i=1:5,predict_label2=strrep(predict_label2, num2str(i), Stains{i}); end
t1=cellstr(predict_label2);
predict_label2={};
for i=1:length(predict_label) [predict_label2(i) t1]=strtok(t1, ' '); end

classRes=zeros(size(testIm), class(testIm));
for i=1:5
    x1=find(predict_label==i);
    BW1=SelectedArea(x1, testIm);
    classRes(logical(BW1))=i;
end
handles.DMaps{3}=classRes;

% Estimate the Number of classes
s=zeros(1, 10);
for i=2:10
    s(i)=mean(silhouette(SProps2, kmeans(SProps2,i, 'replicates',10 )));
end
handles.Silhouette=s;
handles.Props.CellLabel=deal(predict_label2);
imshow(SegArea(handles.imageStack{handles.imProps.Stain==1}, handles.DMaps{3}))
set(handles.MsgBox, 'String', sprintf('Cell Classification is complete!\n To manually alter classification results. ensure you are on the ''Classifier Cell Labels'' view'))
set(handles.ViewStyle, 'value', 12);

ViewStyle_Callback(handles.ViewStyle, [], handles)
guidata(hObject, handles);

% SAVE OPTIONS
function matSave_Callback(hObject, eventdata, handles)
handles.SavProps.SavType(1)=get(hObject, 'value');
guidata(hObject, handles)

function ImCSVsave_Callback(hObject, eventdata, handles)
handles.SavProps.SavType(2)=get(hObject, 'value');
guidata(hObject, handles)

function SavePipeline_Callback(hObject, eventdata, handles)
handles.SavProps.SavType(3)=get(hObject, 'value');
guidata(hObject, handles)

function SaveMatlab_Callback(hObject, eventdata, handles)
saveHandleStates(handles, 'aa', 'bb', 1, 1)
set(handles.MsgBox, 'String', 'Current Analysis has successfully been downloaded into the MATLAB environment as the structure ''State''!');

function SaveFile_Callback(hObject, eventdata, handles)
if sum(handles.SavProps.SavType)==0,
    msgbox('Select what information you want to save', 'SAVING');
    return
elseif handles.Run.Update==0 & handles.SavProps.SavType(3)~=1,
    msgbox('No cell properties registered. Run UPDATE', 'ERROR');
    return
end
[fn, pn]=uiputfile();
savdir=sprintf('%s%s', pn, fn);

if ~exist('savdir','dir')
    mkdir(savdir)
end
h=msgbox('Writing to File. Please wait...', 'WRITING');
% save progress file
if handles.SavProps.SavType(1)==1
    saveHandleStates(handles, savdir, fn, 1,0);
end

%save images
if handles.SavProps.SavType(2)==1
    saveToFile(handles, savdir);
end

% save Pipeline
if handles.SavProps.SavType(3)==1
    saveHandleStates(handles,savdir,fn, 2);
end
close(h)
set(handles.MsgBox,'String', 'Saving: Information was Successfully saved to file!');

function saveToFile(handles, savdir)
% print Updated images
tt={'DAPI', 'NUC', 'MEM', 'SPOT'};
nameList=num2str(handles.imProps.Stain);
%nameList=arrayfun(@(x) strrep(nameList, num2str(x), tt{x}), 1:4)
for i=1:4, nameList=strrep(nameList, num2str(i), tt{i}); end
t1=cellstr(nameList);
nameList={};
for i=1:5 [nameList(i) t1]=strtok(t1, ' '); end

%save the Updated Segmentation Images and HeatMaps
for i= find(cellfun(@isempty, handles.Update)==0)
    fname=sprintf('%s/Segmented_%s_%g.png', savdir, nameList{i},i);
    fname1=sprintf('%s/Segmented_Numbered_%s_%g.png', savdir, nameList{i},i);
    fname2=sprintf('%s/HeatMap_%s_%g.png', savdir, nameList{i},i);
    f = figure('visible','off'); set(gca,'position',[0 0 1 1],'units','normalized');
    imshow(SegArea(handles.imageStack{i}, handles.Update{i}));  
    print(f, '-dpng', fname);
    hold on; txtshow(handles.Update{i}, handles.AxVal);
    print(f, '-dpng', fname1);
    if sum(cellfun(@isempty, handles.HeatMap))==0
        f = figure('visible','off'); set(gca,'position',[0 0 1 1],'units','normalized');
        imshow(cat(3,  handles.imageStack{i}*0.5+handles.HeatMap{i}*0.75, handles.imageStack{i}*0.5,handles.imageStack{i}*0.5));
        txtshow(handles.Update{handles.imProps.Stain==1}, handles.AxVal);
        print(f, '-dpng', fname2);
    end
end

% save CSV file
SavProps=handles.Props.DAPI;
SNames=fieldnames(handles.Props);
SNames=SNames(find(strcmp('DAPI', SNames)==0));
SNames=SNames(find(strcmp('CellLabel', SNames)==0));

SNames2=cellfun(@(x) fieldnames(handles.Props.(sprintf('%s', x))), SNames, 'Uniform', false);

% Check the dimensions of the Prop file:
ArrLength=cellfun(@(x) length(handles.Props.(sprintf('%s', x))), SNames);
EqTest=sum(ArrLength-ArrLength(1));

if abs(EqTest)>0
    msgbox('1.Have you run the Update yet?\2.Did you update segmentations in other channels after fixing DAPI?', 'ERROR');
    return
end

% Deal into a structure
for j=1:length(SNames)
    for k=1:length(SNames2{j})
        [SavProps.(sprintf('%s_%s',SNames{j}, SNames2{j}{k}))]=deal(handles.Props.(sprintf('%s',SNames{j})).(sprintf('%s',SNames2{j}{k})));
    end
end


if sum(strcmp('CellLabel', fieldnames(handles.Props)))==1
    for i=1:length(SavProps) [SavProps(i).CellLabels]=deal(handles.Props.CellLabel{i}); end
end

% Create a matrix
HEADER=fieldnames(SavProps);
HEADER=HEADER(find(strcmp('Centroid', HEADER)==0));
SavProps=rmfield(SavProps,'Centroid');
RNAMES=cellfun(@num2str, num2cell(1:length(SavProps)), 'UniformOutput', false);
fname=sprintf('%s/SummaryCSV.txt', savdir);
WriteCSV(fname, RNAMES, HEADER, SavProps)

function saveHandleStates(handles, savdir,fn, type, where)
State.ACProps = handles.ACProps;
State.SDProps = handles.SDProps;
State.watershed = handles.watershed;
State.imProps = handles.imProps;
State.imageStack = handles.imageStack;
State.background=handles.background;
State.imageStackO=handles.imageStackO;

switch type
    case 1 % save a progress file
        tt={'DAPI', 'NUC', 'MEM', 'SPOT'};
        for i=1:4, State.imProps.Stain=strrep(num2str(State.imProps.Stain), num2str(i), tt{i}); end
        State.CellForeground=handles.DMaps{1};
        State.CellClassification=handles.DMaps{3};
        State.CellProperties = handles.Props;
        State.FinalSegmentation = handles.Update;
        State.EdgeView=handles.UpdateEdge;
        State.HeatMap=handles.HeatMap;
        switch where
            case 0
                save(sprintf('%s/%s_Summary.mat', savdir, fn), 'State');
            case 1
                assignin('base', 'State', State);
        end
    case 2 % save the pipeline information
        State.Update = handles.Update;
        State.UpdateEdge=handles.UpdateEdge;
        %State.Update = handles.Update;
        %State.UpdateEdge = handles.UpdateEdge;
        State.imProps = handles.imProps;
        State.DMaps=handles.DMaps;
        State.Props=handles.Props;
        State.Run=handles.Run;
        State.IFISH=handles.IFISH;
        
        save(sprintf('%s/%s_Pipeline.mat', savdir, fn), 'State');
end

function handles = loadHandleStates(handles, loaddir)
load(loaddir, 'State');
handles.ACProps = State.ACProps;
handles.SDProps = State.SDProps;
handles.imageStackO=State.imageStackO;
handles.imageStackA=State.imageStack;
handles.imageStack=State.imageStack;
handles.Update = State.Update;
%handles.UpdateEdge = State.UpdateEdge;
handles.imProps = State.imProps; %change this later
handles.DMaps=State.DMaps;
handles.watershed=State.watershed;
handles.Props=State.Props;
handles.Run=State.Run;
handles.background=State.background;
%handles.IFISH=State.IFISH;
% setting visual handles
for i=1:length(handles.imProps.Stain)
    set(handles.(sprintf('Stain%gSel',i)), 'value', handles.imProps.Stain(i)+1);
end

% set Resolution information
switch handles.imProps.ResInfo
    case '60x'
        set(handles.Resolution, 'value', 1);
    case '40x'
        set(handles.Resolution, 'value', 2);
    case '20x'
        set(handles.Resolution, 'value', 3);
end

% set segmentation paramters
% if isempty(handles.watershed.EfiltT)==0
%     set(handles.EfiltSlider, 'value', handles.watershed.EfiltT);
% end
%    set(handles.misseg_cleanup, 'value', handles.watershed.missegval);
%    set(handles.TLow, 'string', num2str(handles.watershed.TVals(1)));
%    set(handles.THigh, 'string', num2str(handles.watershed.TVals(2)));
%             switch handles.watershed.mode
%                 case 'imhmin'
%                     set(handles.CellSegSelect, 'value', 3);
%                 case 'seeded'
%                     set(handles.CellSegSelect, 'value', 2);
%             end
% 
% % Set the SD Properties
%  set(handles.SD_Min, 'string', num2str(handles.SDProps.SpotSize));
%  set(handles.SpotOpt, 'value', handles.SDProps.SpotOpt);
%  if isempty(handles.SDProps.IntThresh)==0
%     set(handles.SD_int, 'string', num2str(handles.SDProps.IntThresh));
%  end


% --- Executes on button press in Topo1.
function Topo1_Callback(hObject, eventdata, handles)
handles.topo=1;
set(handles.Topo2, 'value', 0);
set(handles.Topo3, 'value', 0);
set(handles.Topo4, 'value', 0);
set(handles.Topo5, 'value', 0);
guidata(hObject, handles)
ViewStyle_Callback(handles.ViewStyle, [], handles)

% --- Executes on button press in Topo2.
function Topo2_Callback(hObject, eventdata, handles)
handles.topo=2;
set(handles.Topo1, 'value', 0);
set(handles.Topo3, 'value', 0);
set(handles.Topo4, 'value', 0);
set(handles.Topo5, 'value', 0);
guidata(hObject, handles)
ViewStyle_Callback(handles.ViewStyle, [], handles)

% --- Executes on button press in Topo3.
function Topo3_Callback(hObject, eventdata, handles)
handles.topo=3;
set(handles.Topo2, 'value', 0);
set(handles.Topo1, 'value', 0);
set(handles.Topo4, 'value', 0);
set(handles.Topo5, 'value', 0);
guidata(hObject, handles)
ViewStyle_Callback(handles.ViewStyle, [], handles)

% --- Executes on button press in Topo4.
function Topo4_Callback(hObject, eventdata, handles)
handles.topo=4;
set(handles.Topo2, 'value', 0);
set(handles.Topo1, 'value', 0);
set(handles.Topo3, 'value', 0);
set(handles.Topo5, 'value', 0);
guidata(hObject, handles)
ViewStyle_Callback(handles.ViewStyle, [], handles)


% --- Executes on button press in Topo5.
function Topo5_Callback(hObject, eventdata, handles)
handles.topo=5;
set(handles.Topo2, 'value', 0);
set(handles.Topo1, 'value', 0);
set(handles.Topo4, 'value', 0);
set(handles.Topo3, 'value', 0);
guidata(hObject, handles)
ViewStyle_Callback(handles.ViewStyle, [], handles)

function Present_Info(hObject, eventdata, handles)
msgbox(sprintf('GoIFISH was developed for the semi-quantitative analysis of FISH Images. \n\n This program is licenced under GPL v2.\n\n To cite this program: \n    ''GoIFISH: A system for the quantification of single-cell heterogeneity from IFISH Images''\n    Trinh A, Rye IH, Almendro V, Helland A, Russness HG, Markowetz F \n2014'), 'ABOUT GoIFISH')


% --- Executes on button press in EditAll.
function EditAll_Callback(hObject, eventdata, handles)
handles.EAll=get(hObject, 'value');
set(handles.MsgBox,'String', 'Edit All: Changes made to DAPI segmentation will be applied to Membrane and vice versa');
guidata(hObject, handles)
