# Supplementary material for: GoIFISH: a system for the quantification of single cell heterogeneity from IFISH images
Source: Genome Biol. 2014 Aug 26;15(8):442. doi: 10.1186/s13059-014-0442-y (PMC4167144; doi:10.1186/s13059-014-0442-y)
Supplement: Additional file 1 — GoIFISH software. Source code for use directly in MATLAB. Binary files for use outside of MATLAB (For Mac and Windows OS) and the required MATLAB Compiler Runtime, are available for download at www.sourceforge.net/projects/goifish/ due to size constraints. [file 13059_2014_442_MOESM1_ESM.zip › src/GoIFISHWrapper.m]

%% GOIFISH Wrapper
% Runs the entire segmentation pipeline given an input file and parameter
% file. Creates a pipeline file which can be opened in the GoIFISH GUI
%
% GoIFISHWrapper(directory, paramFile)
%       directory - path to the image of interest eg.'/Documents/test.zvi'
%       paramFile - (optional). For multiple parameter files, provide the
%                   name of the file to run (without .m suffix). Otherwise 
%                   the default Parameter File ('ParamFile') is run.
%
%   See ParamFile.m and the Param_readme for more information
%
% AT for GoIFISH 2014 <*))>< GNU GLP v2

function GoIFISHWrapper(directory, paramFile)
tic
%% Load the inputs!
fprintf('\t ><((*> Welcome to GoIFISH! <*))>< \n\n')

if ~exist('paramFile', 'var')
    paramFile='ParamFile';
end
run(paramFile)

%% Checking Parameters
fprintf('\t Checking input parameter file... \n')

% check resolution
assert(sum(strcmp(Resolution, {'60x', '40x', '20x'}))==1,...
    'ERROR in Resolution: must be ''60x'', ''40x'' or ''20x''')
% check Stain Series: 
%   1. only 1 DAPI present    
assert(sum(strcmp('DAPI', StainSeries))==1,...
    'ERROR in StainSeries: One and only 1 DAPI channel permitted')
%   2. Stain names are recognised
a1=cellfun(@(x) sum(strcmp(x, {'DAPI', 'Mem', 'Spot', 'Nuc'})), StainSeries, 'Uniform', false);
assert(sum(cellfun(@(x) x==0, a1))==0, ...
    'ERROR in StainSeries: One or more Stains not Recognised. Only ''DAPI'', ''Mem'', ''Spot'' and ''Nuc'' accepted.')
% Check Segmentation Parameters:
assert(Thresh(1)<1 & Thresh(2)<1 & Thresh(1)>0 & Thresh (2)>0, ...
    'ERROR in Thresh: Threshold must have 2 inputs and be between [0, 1]')
% Check Merge
assert(sum(strcmp(Merge, {'On', 'Off'}))==1,...
    'ERROR in Merge: must be ''On'' or ''Off''')
% Check Scale
assert(isnumeric(Scale) & Scale>0,...
    'ERROR in Scale: must be positive numeric, less than or equal to 1')
if Scale>1
    warning('WARNING: Scale is optimally less than or equal to 1. May take longer to process.')
end
% Check Membrane Segmentation
assert(sum(strcmp(Type, {'Default', 'ChanVese', 'Localised'}))==1,...
    'ERROR in Type: must be ''Default'', ''ChanVese'' or ''Localised''')
% Check length of membrane smoothing
assert(length(ChanVese)==7 | length(Localised)==7, ...
    'ERROR in ChanVese or Localised. Must be numeric vector of length 7. Replace with original if changed.')
% Check the Spot Detection Parameters
nCent=sum(strcmp('Cent', StainSeries));
assert(mean(SpotSize>0)==1, ...
    'ERROR in SpotSize. Values must be greater than 0.')

assert(mean(IntensityThreshold>=0 & IntensityThreshold<=1)==1,...
    'ERROR in IntensityThreshold. Values should be between 0 and 1');

assert(mean(SpotOpt==0 | SpotOpt==1)==1,...
    'ERROR in SpotOpt. Values must take value of 0 or 1');

if nCent>0 
    if nCent~=length(SpotSize)
    warning('WARNING in SpotSize: Number of inputs does not equal number of ''Cent'' images. Processing will use only the first value');
    SpotSize=repmat(SpotSize(1), 1, nCent);
    end
    
    if nCent~=length(IntensityThreshold)
    warning('WARNING in IntensityThreshold: Number of inputs does not equal number of ''Cent'' images. Processing will use only the first value');
    IntensityThreshold=repmat(IntensityThreshold(1), 1, nCent);
    end
    
    if nCent~=length(SpotOpt)
    warning('WARNING in IntensityThreshold: Number of inputs does not equal number of ''Cent'' images. Processing will use only the first value');
    SpotOpt=repmat(SpotOpt(1), 1, nCent);
    end
end

fprintf('\t Parameter File Check Complete.\n\t Now loading images...\n');

%% Load Images
% need to double check whether loading other file formats works currently..
assert(exist(directory)==2,...
    'ERROR: Double check the path of your file.')
[a, b, c]=fileparts(directory);

nchan=length(StainSeries);

% read the file parts in
if strcmp(c, '.mat')==1
   load(directory)

elseif strcmp(c, {'.tif', '.tiff', '.TIFF', '.TIF'})==1
    images=cell(1, length(StainSeries));
    for i=1:length(StainSeries)
      images{i}=imread(directory,i);
    end
else
   assert(Nrow>0 & Ncol>0,...
       'ERROR in Nrow and Ncol: Need to specify the mosaic size')
   images = CollateMosaic(directory, Nrow, Ncol, SortBy,ByRow,Snake,nchan);
end


%% Scale the Images
Stain={'DAPI', 'Mem', 'Nuc', 'Spot'};
StVal={'1', '3', '2', '4'};

for i=1:4
    StainSeries=strrep(StainSeries, Stain{i},StVal{i});
end
StainSeries=str2double(StainSeries);

images2=images;

for i=1:length(StainSeries)
    if StainSeries(i)==4
    images2{i}=im2uint8(rangeScale(images{i}));
    else
    images2{i}=im2uint8(imadjust(images{i}));
    end
end

% Create Storage cells for images
temp.InitMap=cell(1, length(images));
temp.InitEdge=cell(1, length(images));

didx=find(StainSeries==1);
midx=find(StainSeries==3);
nidx=find(StainSeries==2);
sidx=find(StainSeries==4);

fprintf('\t Images loaded successfully. Running DAPI Segmentation ... \n')

%% DAPI Segmentation
if strcmp(Merge, 'On')==1
    Merge=1;
else
    Merge=0;
end
tic
[temp.InitMap{didx} efiltT] = CellSegmentIF(images2{didx}, 'mode', 'imhmin', 'thresh', Thresh,...
'merge', 1);
toc
temp.InitEdge{didx}=imdilate(bwperim(temp.InitMap{didx}), strel('disk', 3));

if ~isempty(nidx)
    temp.InitMap{nidx}=temp.InitMap{didx};
    temp.InitEdge{nidx}=temp.InitEdge{didx};
end
fprintf('\t DAPI Segmentation Complete. Running Membrane Segmentation...\n')

%% Membrane Segmentation
if isempty(midx)
    fprintf('\t No Membrane Segmentation Required. Perform Spot Detection...\n')
else
    for i=1:length(midx)
        fprintf('\t Running Default Membrane Segmentation first ... \n')
     [temp.InitEdge{midx(i)} temp.InitMap{midx(i)}]=EllipseVoronoi(temp.InitMap{didx}, images2{midx(i)}, Scale);
       switch Type          
           case 'ChanVese'
               fprintf('\t Running Active Contours Chan Vese Smoothing ... \n')
        [temp.InitEdge{midx(i)} temp.InitMap{midx(i)}]=ActiveContSmooth(temp.InitMap{midx(i)}, images2{midx(i)}, 'CV', ChanVese);
           case 'Localised'
               fprintf('\t Running Active Contours Localised Smoothing ... \n')
        [temp.InitEdge{midx(i)} temp.InitMap{midx(i)}]=ActiveContSmooth(temp.InitMap{midx(i)}, images2{midx(i)}, 'Loc', Localised);
       end
    end
end

fprintf('\t Membrane Segmentation Complete. \n\t Now running Spot Detection ... \n')

%% Spot Detection
if isempty(sidx)
    fprintf('\t Spot Detection not required. \n\t Proceeding to collating GOIFISH GUI Pipeline file ... \n')
else
    for i=1:length(sidx)
        fprintf('\t Running Spot Detection ... \n')
        Spots1 = SpotSearch(images{sidx(i)}, temp.InitMap{didx}, SpotSize(i), IntensityThreshold(i), SpotOpt(i));
        Spots2 = SpotRegDetect(images{sidx(i)}, temp.InitMap{didx},  SpotSize(i));
        temp.InitMap{sidx(i)}=labelmatrix(bwconncomp(Spots1+Spots2));   
        temp.InitEdge{sidx(i)}=imdilate(bwperim(temp.InitMap{sidx(i)}), strel('disk', 3));   
    end
end
     fprintf('\t Spot Detection complete. \t\n Collating information into GoIFISH Pipeline file ... \n')

     
%% Create GUI Pipeline file
State=struct('watershed', struct('TVals', Thresh, 'missegval', Merge, 'mode', 'imhmin', 'seeds', [], 'EfiltT', efiltT),...
             'ACProps', struct('Type', Type, 'ChanVese', ChanVese, 'Localised',Localised, 'Scale', Scale),...
             'SDProps', struct('SpotSize', SpotSize(1), 'IntThresh', IntensityThreshold(1), 'SpotOpt',SpotOpt(1)),... 
             'Run', struct('Pre', 1, 'Seg', 1, 'Update', 0),...
             'IFISH', [], 'Props', []);            
State.imProps=struct('ResInfo', Resolution,  'BackType', 'Original', 'background', [0 0 0 0 0], 'Contrast', [1 1 1 1 1], ...
    'Brightness', [0 0 0 0 0],  'NuclearAdjust', 0, ...
    'Stain', StainSeries, 'Area', size(images{1},1)*size(images{1},2), 'ClassifyByIntensity', 0);
State.imageStackO=images;
State.imageStack=images2;
State.Update=temp.InitMap;
State.UpdateEdge=temp.InitEdge;
State.background=cellfun(@(x) bwconncomp(false(size(x))), images, 'Uniform', false);
State.DMaps={logical(temp.InitMap{didx}),uint8(logical(temp.InitMap{didx})),uint8(logical(temp.InitMap{didx}))};
%State.Update=State.InitMap;
%State.UpdateEdge=State.InitEdge;
AutoScale=repmat({'Auto'}, 1, nchan);
AutoScale(sidx)={'Range'};
State.imProps.AutoScale=AutoScale;

if strcmp(ReportProps,'On')==1
    fprintf('\t Calculating Cell Properties ...\n');
    State.Run.Update=1;
    State.Props.DAPI=regionprops(temp.InitMap{didx}, images{didx}, 'Area', 'Perimeter', 'MajorAxisLength', 'MinorAxisLength',...
            'Solidity', 'MeanIntensity', 'Centroid', 'Eccentricity');
    [State.Props.DAPI.BackAdjustedInt]=State.Props.DAPI.MeanIntensity;    
    Ctemp=[State.Props.DAPI.Centroid];
    Cx=Ctemp(1:2:length(Ctemp));
    Cy=Ctemp(2:2:length(Ctemp));
    State.Props.Location=cell2struct(num2cell([Cx; Cy]'), {'XLoc', 'YLoc'},2);
    
    if ~isempty(nidx)
        for i=1:length(nidx)
            State.Props.(sprintf('Nuc%g', nidx(i)))=regionprops(temp.InitMap{didx}, images{nidx(i)}, 'MeanIntensity');
        end
    end
    
   
    if ~isempty(midx)
        for i=1:length(midx)
             Props=regionprops(temp.InitMap{midx(i)}, images{midx(i)}, 'Area', 'MeanIntensity', 'Solidity', 'Perimeter');
             if strcmp(class(temp.InitMap{midx(i)}), 'uint8')==1
                tempIm=uint8(temp.InitEdge{midx(i)}).*temp.InitMap{midx(i)};
             else
                tempIm=uint16(temp.InitEdge{midx(i)}).*temp.InitMap{midx(i)};
             end
             Props2=regionprops(tempIm, images{midx(i)}, 'MeanIntensity');
             [Props.MembraneIntensity]=Props2.MeanIntensity;
             [Props.BackAdjustedInt]=Props2.MeanIntensity;
             State.Props.(sprintf('Mem%g', midx(i)))=Props;

        end
    end
  
    
     if ~isempty(sidx)
        for i=1:length(sidx)
             [State.InitMap{sidx(i)} State.Props.(sprintf('Spot%g', sidx(i)))] =AdjustOverlap(temp.InitMap{didx},...
                        temp.InitMap{sidx(i)}, images{didx}, 0,'spot');
        end
    end
    
end

fprintf('\t Saving State File for Loading into GoIFISH ... \n')

save(sprintf('%s/%s_Pipeline.mat', a, b), 'State');

fprintf('\n\t Segmentation Pipeline complete! \n\t You may load your file into the workspace \n\t or GoIFISH to view segmentation results\n\t ><((*> <*))><')
toc
