# Supplementary material for: GoIFISH: a system for the quantification of single cell heterogeneity from IFISH images
Source: Genome Biol. 2014 Aug 26;15(8):442. doi: 10.1186/s13059-014-0442-y (PMC4167144; doi:10.1186/s13059-014-0442-y)
Supplement: Additional file 1 — GoIFISH software. Source code for use directly in MATLAB. Binary files for use outside of MATLAB (For Mac and Windows OS) and the required MATLAB Compiler Runtime, are available for download at www.sourceforge.net/projects/goifish/ due to size constraints. [file 13059_2014_442_MOESM1_ESM.zip › src/imfill_small.m]

% Function used to fill in only the small holes present in an image, and
% leaves large holes
%
% Input Required: 
%           ImA - black/white outline
%           thresh - size threshold. Holes below this size will be filled
% Variable Inputs:
%           ImB - original greyscale image
%           intT - intensity threshold. Below this, holes will be filled.
%
% Overview:
%   1. Fill in holes (ImC)
%   2. Find the large holes by subtraction
%   3. Subtract from large holes regions with pixel intensity<235
%   4. Remove large holes from ImC
%   5. Repeat small hole filling using output image
%
%  Updated 17-7-13 AT GoFISH GNU GLP v2

function [SegIm] = imfill_small(ImA, thresh, varargin)

    %assert(

    Nopt=nargin-2;
    if Nopt==2
        imB=varargin{1};
        intT=varargin{2};
    end
          
    ImC=imfill(ImA,'holes');             % fill in all holes
    Imdiff=ImC-ImA;                      % Find difference bw filled and orig
    BigHoles=bwareaopen(Imdiff, thresh); % Remove spots smaller than given size
    
   SegIm=ImC-BigHoles;   
    
    if exist('intT', 'var')
        BH2=bwlabel(BigHoles);
        BHval=regionprops(BH2, imB, 'MeanIntensity');
        x1=find([BHval.MeanIntensity]>intT);
        BigHoles=SelectedArea(x1, BH2);
        BigHoles=logical(BigHoles);
        SegIm=SegIm+BigHoles;   
    end
    
                     % Fill in with big holes
    
    %% check what this final part does??
%     ImC=imfill(SegIm,'holes');           % what does this part here do??D
%     Imdiff=SegIm-ImC;
%     BigHoles=bwareaopen(Imdiff, thresh);
%     SegIm=ImC-BigHoles;
    
    
