# Supplementary material for: GoIFISH: a system for the quantification of single cell heterogeneity from IFISH images
Source: Genome Biol. 2014 Aug 26;15(8):442. doi: 10.1186/s13059-014-0442-y (PMC4167144; doi:10.1186/s13059-014-0442-y)
Supplement: Additional file 1 — GoIFISH software. Source code for use directly in MATLAB. Binary files for use outside of MATLAB (For Mac and Windows OS) and the required MATLAB Compiler Runtime, are available for download at www.sourceforge.net/projects/goifish/ due to size constraints. [file 13059_2014_442_MOESM1_ESM.zip › src/localized_segment.m]

% Localized Region Based Active Contour Segmentation:
%
% seg = localized_seg(I,init_mask,N,rad,alpha,method)
%
% Inputs: I           2D image
%         init_mask   Initialization (1 = foreground, 0 = bg)
%         N     Number of iterations to run segmentation for
%         rad         (optional) Localization Radius (in pixels)
%                       smaller = more local, bigger = more global
%         alpha       (optional)  Weight of smoothing term
%                       higer = smoother
%         method      (optional) selects localized energy
%                       1 = Chan-Vese Energy
%                       2 = Yezzi Energy (usually works better)
%
% Outputs: seg        Final segmentation mask (1=fg, 0=bg)
%
% Example:
% img = imread('tire.tif');      %-- load the image
% m = false(size(img));          %-- create initial mask
% m(28:157,37:176) = true;
% seg = localized_seg(img,m,150);
%
% Description: This code implements the paper: "Localizing Region Based
% Active Contours" By Lankton and Tannenbaum.  In this work, typical
% region-based active contour energies are localized in order to handle
% images with non-homogeneous foregrounds and backgrounds.
%
% Coded by: Shawn Lankton (www.shawnlankton.com)
%------------------------------------------------------------------------

function seg = localized_segment(I,init_mask,N,alpha,method,rad)
 
  %-- Ensures image is 2D double matrix
  I = im2graydouble(I);    
  %-- Default localization radius is 1/10 of average length
  [dimy dimx] = size(I);
  if(~exist('rad','var')) 
    rad = round((dimy+dimx)/(2*8)); 
  end
  
  %-- Create a signed distance map (SDF) from mask
  phi = mask2phi(init_mask);
 its=1;
 
 
    while its < N & length(find(phi<=0))>20 
    
    phi_old=phi;
    %-- get the curve's narrow band
    idx = find(phi <= 1.2 & phi >= -1.2)';  
    [y x] = ind2sub(size(phi),idx);
    
    %-- get windows for localized statistics
    xneg = x-rad; xpos = x+rad;      %get subscripts for local regions
    yneg = y-rad; ypos = y+rad;
    xneg(xneg<1)=1; yneg(yneg<1)=1;  %check bounds
    xpos(xpos>dimx)=dimx; ypos(ypos>dimy)=dimy;

    %-- re-initialize u,v,Ain,Aout
    u=zeros(size(idx)); v=zeros(size(idx)); 
    Ain=zeros(size(idx)); Aout=zeros(size(idx)); 
    
    %-- compute local stats
    for i = 1:numel(idx)  % for every point in the narrow band
      img = I(yneg(i):ypos(i),xneg(i):xpos(i)); %sub image
      P = phi(yneg(i):ypos(i),xneg(i):xpos(i)); %sub phi

      upts = find(P<=0);            %local interior
      Ain(i) = length(upts)+eps;
      u(i) = sum(img(upts))/Ain(i);
      
      vpts = find(P>0);             %local exterior
      Aout(i) = length(vpts)+eps;
      v(i) = sum(img(vpts))/Aout(i);
    end   
 
    %-- get image-based forces
    switch method  %-choose which energy is localized
     case 1,                 %-- CHAN VESE
      F = -(u-v).*(2.*I(idx)-u-v);
     otherwise,              %-- YEZZI
      F = -((u-v).*((I(idx)-u)./Ain+(I(idx)-v)./Aout));
    end
    
    %-- get forces from curvature penalty
    curvature = get_curvature(phi,idx,x,y);  
    
    %-- gradient descent to minimize energy
    dphidt = F./max(abs(F)) + alpha*curvature;  
    
    %-- maintain the CFL condition
    dt = .45/(max(dphidt)+eps);
        
    %-- evolve the curve
    phi(idx) = phi(idx) + dt.*dphidt;

    %-- Keep SDF smooth
    phi = sussman(phi, .5);
   
    its=its+1;
    if isequal(phi > 0, phi_old > 0)|sum(sum(phi>0))==0 , break; end
  end
  
  %-- make mask from SDF
  seg = phi<=0; %-- Get mask from levelset

%---------------------------------------------------------------------
%---------------------------------------------------------------------
%-- AUXILIARY FUNCTIONS ----------------------------------------------
%---------------------------------------------------------------------
%---------------------------------------------------------------------
    
%-- converts a mask to a SDF
function phi = mask2phi(init_a)
  phi=bwdist(init_a)-bwdist(1-init_a)+im2double(init_a)-.5;
  
%-- compute curvature along SDF
function curvature = get_curvature(phi,idx,x,y)
    [dimy, dimx] = size(phi);        

    %-- get subscripts of neighbors
    ym1 = y-1; xm1 = x-1; yp1 = y+1; xp1 = x+1;

    %-- bounds checking  
    ym1(ym1<1) = 1; xm1(xm1<1) = 1;              
    yp1(yp1>dimy)=dimy; xp1(xp1>dimx) = dimx;    

    %-- get indexes for 8 neighbors
    idup = sub2ind(size(phi),yp1,x);    
    iddn = sub2ind(size(phi),ym1,x);
    idlt = sub2ind(size(phi),y,xm1);
    idrt = sub2ind(size(phi),y,xp1);
    idul = sub2ind(size(phi),yp1,xm1);
    idur = sub2ind(size(phi),yp1,xp1);
    iddl = sub2ind(size(phi),ym1,xm1);
    iddr = sub2ind(size(phi),ym1,xp1);
    
    %-- get central derivatives of SDF at x,y
    phi_x  = -phi(idlt)+phi(idrt);
    phi_y  = -phi(iddn)+phi(idup);
    phi_xx = phi(idlt)-2*phi(idx)+phi(idrt);
    phi_yy = phi(iddn)-2*phi(idx)+phi(idup);
    phi_xy = -0.25*phi(iddl)-0.25*phi(idur)...
             +0.25*phi(iddr)+0.25*phi(idul);
    phi_x2 = phi_x.^2;
    phi_y2 = phi_y.^2;
    
    %-- compute curvature (Kappa)
    curvature = ((phi_x2.*phi_yy + phi_y2.*phi_xx - 2*phi_x.*phi_y.*phi_xy)./...
              (phi_x2 + phi_y2 +eps).^(3/2)).*(phi_x2 + phi_y2).^(1/2);        
  
%-- Converts image to one channel (grayscale) double
function img = im2graydouble(img)    
  [dimy, dimx, c] = size(img);
  if(isfloat(img)) % image is a double
    if(c==3) 
      img = rgb2gray(uint8(img)); 
    end
  else           % image is a int
    if(c==3) 
      img = rgb2gray(img); 
    end
    img = double(img);
  end

%-- level set re-initialization by the sussman method
function D = sussman(D, dt)
  % forward/backward differences
  a = D - shiftR(D); % backward
  b = shiftL(D) - D; % forward
  c = D - shiftD(D); % backward
  d = shiftU(D) - D; % forward
  
  a_p = a;  a_n = a; % a+ and a-
  b_p = b;  b_n = b;
  c_p = c;  c_n = c;
  d_p = d;  d_n = d;
  
  a_p(a < 0) = 0;
  a_n(a > 0) = 0;
  b_p(b < 0) = 0;
  b_n(b > 0) = 0;
  c_p(c < 0) = 0;
  c_n(c > 0) = 0;
  d_p(d < 0) = 0;
  d_n(d > 0) = 0;
  
  dD = zeros(size(D));
  D_neg_ind = find(D < 0);
  D_pos_ind = find(D > 0);
  dD(D_pos_ind) = sqrt(max(a_p(D_pos_ind).^2, b_n(D_pos_ind).^2) ...
                       + max(c_p(D_pos_ind).^2, d_n(D_pos_ind).^2)) - 1;
  dD(D_neg_ind) = sqrt(max(a_n(D_neg_ind).^2, b_p(D_neg_ind).^2) ...
                       + max(c_n(D_neg_ind).^2, d_p(D_neg_ind).^2)) - 1;
  
  D = D - dt .* sussman_sign(D) .* dD;
  
%-- whole matrix derivatives
function shift = shiftD(M)
  shift = shiftR(M')';

function shift = shiftL(M)
  shift = [ M(:,2:size(M,2)) M(:,size(M,2)) ];

function shift = shiftR(M)
  shift = [ M(:,1) M(:,1:size(M,2)-1) ];

function shift = shiftU(M)
  shift = shiftL(M')';
  
function S = sussman_sign(D)
  S = D ./ sqrt(D.^2 + 1);    

  
