# Supplementary material for: GoIFISH: a system for the quantification of single cell heterogeneity from IFISH images
Source: Genome Biol. 2014 Aug 26;15(8):442. doi: 10.1186/s13059-014-0442-y (PMC4167144; doi:10.1186/s13059-014-0442-y)
Supplement: Additional file 1 — GoIFISH software. Source code for use directly in MATLAB. Binary files for use outside of MATLAB (For Mac and Windows OS) and the required MATLAB Compiler Runtime, are available for download at www.sourceforge.net/projects/goifish/ due to size constraints. [file 13059_2014_442_MOESM1_ESM.zip › src/MakeLines.m]

function imMap=MakeLines(x,y, imMap)

% x,y : values from Ginput 
% b: brush size
% imMap: map of labels
% indicator: value for map


x=round(x);
y=round(y);

% remove negative indices 
x1=x<1;
x(x1)=1;
x2= x>size(imMap,2);
x(x2)=size(imMap,2);
y1=y<1;
y(y1)=1;
y2=y>size(imMap,1);
y(y2)=size(imMap,1);

% tic
% z=unique([x y], 'rows');
% x=z(:,1);
% y=z(:,2);
% toc

tic
z=[x y];
a=arrayfun(@(x) sum(z(x+1,:)==z(x,:))==2, 1:length(x)-1);
x=x(a~=1);
y=y(a~=1);
toc


CellNos=zeros(1, length(x));

for i=1:length(x)
    CellNos(i)=imMap(y(i), x(i));   
end

% remove cells which only appear once
t0=unique(CellNos);
a=histc(CellNos, t0);
a2=t0((a>max(a)*0.2));

m=zeros(size(imMap));
sps=1;
spe=1;
if length(x)<10
    sps=0;
    spe=0;
end
% ensure the dilation,erosion does not overlap with imMap

for i=1:length(x)-1
   dx = x(i+1) - x(i);
   dy = y(i+1) - y(i); 

   if sps==1
      xx=x(i):-sign(dx):(x(i)+8*-(sign(dx))); 
      yy=y(i):-sign(dy):(y(i)+8*-(sign(dx)));
      sps=0;
   elseif (abs(dx)>15 & abs(dy)>15)|(i==(length(x)-1)& spe==1)
      xx=x(i):sign(dx):(x(i)+8*sign(dx)); 
      yy=y(i):sign(dy):(y(i)+8*sign(dy));
      sps=1;
   else
      xx = x(i):sign(dx):x(i+1);
      yy=y(i):sign(dy):y(i+1);
   end
   
   if length(xx)>length(yy)
       yy=round((xx-x(i))*dy/dx+y(i));
   else
       xx=round((yy-y(i))*dx/dy+x(i));
   end
   
   idx = sub2ind(size(m), yy, xx);
   m(idx) = 1;
end

% imdilate and imerode
bw=SelectedArea(a2, imMap);

% id=intersect(find(m>0), find(bwperim(bw)>0));
% id2=bw(id);
% 
% if length(id)/2<length(a2)
%    id2=bw(id);
%    uid=unique(id2);
%    b2=histc(id2, uid);
%    xidx=uid(b2);
% end

m=imdilate(m, strel('disk',1));
BW=bw;
BW(logical(m))=0;
BW=bwlabel(BW,4);

imMap=imMap-bw;

switch class(imMap)
    case 'uint8'
imMap(logical(BW))=uint8(BW(logical(BW)))+max(imMap(:));
    case 'uint16'
imMap(logical(BW))=uint16(BW(logical(BW)))+max(imMap(:));
    case 'double'
imMap(logical(BW))=BW(logical(BW))+max(imMap(:));        
end
