# Supplementary material for: GoIFISH: a system for the quantification of single cell heterogeneity from IFISH images
Source: Genome Biol. 2014 Aug 26;15(8):442. doi: 10.1186/s13059-014-0442-y (PMC4167144; doi:10.1186/s13059-014-0442-y)
Supplement: Additional file 1 — GoIFISH software. Source code for use directly in MATLAB. Binary files for use outside of MATLAB (For Mac and Windows OS) and the required MATLAB Compiler Runtime, are available for download at www.sourceforge.net/projects/goifish/ due to size constraints. [file 13059_2014_442_MOESM1_ESM.zip › src/MergeSpots.m]

function imMap=MergeSpots(x,y, imMap)

% x,y : values from Ginput 
% b: brush size
% imMap: map of labels
% indicator: value for map

if isempty(x)
    return
end

x=round(x);
y=round(y);

CellNos=zeros(1, length(x));

for i=1:length(x)
    CellNos(i)=imMap(y(i), x(i));
end

% imdilate and imerode

bw=SelectedArea(CellNos, imMap);

if isempty(find(bw>0, 1))
    return
end
    
[x, y]=find(bw>0);
a=[min(x) max(x)];
b=[min(y) max(y)];
z=find(roipoly(bw, [b(1)-1 b(1)-1 b(2) b(2) ],[a(1)-1 a(2) a(2) a(1)-1])>0);
BW=imerode(imfill(imdilate(bw(a(1):a(2),b(1):b(2)), strel('disk', 2)), 'holes'), strel('disk', 2));

% ensure the dilation,erosion does not overlap with imMap
test=imdilate(imMap-bw, strel('disk', 1));
a1=double(logical(test(a(1):a(2), b(1):b(2))))+double(logical(BW));
x1= a1>1;
BW(x1)=0;
BW=bwlabel(BW, 4);
imMap=imMap-bw;
imMap(z(BW>0))=max(imMap(:))+1;
