# Supplementary material for: GoIFISH: a system for the quantification of single cell heterogeneity from IFISH images
Source: Genome Biol. 2014 Aug 26;15(8):442. doi: 10.1186/s13059-014-0442-y (PMC4167144; doi:10.1186/s13059-014-0442-y)
Supplement: Additional file 1 — GoIFISH software. Source code for use directly in MATLAB. Binary files for use outside of MATLAB (For Mac and Windows OS) and the required MATLAB Compiler Runtime, are available for download at www.sourceforge.net/projects/goifish/ due to size constraints. [file 13059_2014_442_MOESM1_ESM.zip › src/ParamFile.m]

%% Parameter File
%% ONLY EDIT UNCOMMENTED SECTIONS
% Change the parameters for batch run analysis here
% Below each section is a description of allowable inputs

%% General Information about images of interest
% Resolution: '60x', '40x' or '20x'
% Stain Series: 'DAPI' for DAPI, 'Mem' for membrane, 'Cent' for spot, 'Nuc'
%               for nuclear

Resolution ='60x'; 
StainSeries = {'DAPI', 'Mem', 'Spot', 'Nuc',  'Spot'};

% For Mosaic Images Only:
% Nrow/Ncol: If a mosiac image, indicate the number of rows and columns in
% the image in order to stitch it together. Otherwise, leave as 1.
% SortBy: For Mosaic images, are the subimages listed by the stain used
% then location, or by location then stains:
%   eg. 0: DAPI1 DAPI2 Mem1 Mem2 
%       1: DAPI1 Mem1 DAPI2 Mem2
% ByRow: are the channels listed by row [0=no, 1=yes]
% Snake: are the images listed in snake format? [0=no, 1=yes]
%       eg, [1 2]  as opposed to [1 2]
%           [4 3]                [3 4]
Nrow = 1;
Ncol = 1;
SortBy = 0;
ByRow = 1;
Snake = 1;

%% DAPI Segmentation 
% Merge: Turn on automatic merging of fragment pieces. 'On' or 'Off'
% Thresh: Thresholds to perform segmentation. Must be between [0 1]
Merge='On';
Thresh=[0.14 0.3];

%% Membrane Segmentation
% Type: 'Default', 'ChanVese' or 'Localised'
% Scale: Rescales the image to peform default segmentation. 
Type='Default';
Scale=0.25;
% The following lines alters the inputs for Chan-Vese and Localised segmentation
% ChanVese=[No Iterations, timestep, mu, nu,heavyside fn step, lambda1, lambda2]
% Localised=[No Iterations, timestep, mu, nu, heavysidefn, lambda, Na]
ChanVese=[100 2 65 0 1 1 1];
Localised=[100 2 0 0 eps 0.05 0];

%% Centromere Segmentation
% SpotSize: Minimum spot size in pixels (15 default)
% IntensityThreshold: Value between [0 1]. Automatically detected if set to 0
% SpotOpt: Optimise spot shape. 
% NB: If there are more than 1 channel, insert as a vector the inputs in the order
%     that the images are listed if the parameters are different for each. 

% Example Single Channel:
% SpotSize=15;
% IntensityThreshold=0;
% SpotOpt=1;
SpotSize=[15 15];
IntensityThreshold=[0 0];
SpotOpt=[1 0];

%% Report Properties
% Collate information and determine cell properties. Not necessary if
% result is to be edited in GoIFISH.
ReportProps='Off';
