# Supplementary material for: GoIFISH: a system for the quantification of single cell heterogeneity from IFISH images
Source: Genome Biol. 2014 Aug 26;15(8):442. doi: 10.1186/s13059-014-0442-y (PMC4167144; doi:10.1186/s13059-014-0442-y)
Supplement: Additional file 1 — GoIFISH software. Source code for use directly in MATLAB. Binary files for use outside of MATLAB (For Mac and Windows OS) and the required MATLAB Compiler Runtime, are available for download at www.sourceforge.net/projects/goifish/ due to size constraints. [file 13059_2014_442_MOESM1_ESM.zip › src/ParamFile_README.txt]

%%%%%%%%%%%%%%%%%%%%%%%%%%%%%%%%%%%%%%%%%%%%
%% READ ME FOR RUNNING GoIFISHWrapper.m %%%%
%%%%%%%%%%%%%%%%%%%%%%%%%%%%%%%%%%%%%%%%%%%%
%
% GoIFISHWrapper is designed to run the entire segmentation pipeline on 
% command line.The advantages of this are
% (1) Batch Running
% (2) Running samples with more than 5 stains (which is currently not permitted 
%	in the GoIFISH GUI)
% (3) Creates a Pipeline.mat file which can then be visualised in GoIFISH
%
% The inputs are 
% (1) path to the file of interest eg. '/Documents/TestIm.zvi'
%	.mat and .tif files are also accepted
% (2) A parameter file (ParamFile.m) from which the segmentation parameters are
%	read. Simply edit the uncommented lines with the parameters you wish to run.
%	In the case of performing multiple runs using different conditions, you 
% 	can specify the name of the new parameter file, omitting the '.m' suffix.
%	eg. By default 'ParamFile' is run, however, specifying 'ParamFile_2' in the 
%	function will source this file.
%
% Note especially the following inputs:
% StainSeries: must be a cell array of the types of stains in the image, in order of
%		appearance.
%		eg. {'DAPI', 'Mem', 'Mem', 'Nuc', 'Spot', 'Spot'};
% Ncol/Nrow: Important for loading Mosaic Files as .zvi format. Must provide the 
%		number of unit images in each row and column.
%
% Below is a copy of the original parameter file in case the Parameter File is deleted.
% Simply copy and paste the following into an .m file and save as 'ParamFile.m'
%
% NB: Remember to change the STAINSERIES to match your image, otherwise, interesting
%	results may be attained!
%
% For more information, please see the USER GUIDE

%%%%%%%%%%%%%%%%%%%%%%%%%%%%%%%%%%%%
%%%% ORIGINAL ParamFile.m Below %%%%
%%%%%%%%%%%%%%%%%%%%%%%%%%%%%%%%%%%%

%% Parameter File for GoIFISHWrapper
%% ONLY EDIT UNCOMMENTED SECTIONS
% Change the parameters for batch run analysis here
% Below each section is a description of allowable inputs

%% General Information about images of interest
% Resolution: '60x', '40x' or '20x'
% Stain Series: 'DAPI' for DAPI, 'Mem' for membrane, 'Cent' for spot, 'Nuc'
%               for nuclear
% Nrow/Ncol: If a mosiac image, indicate the number of rows and columns in
% the image in order to stitch it together. Otherwise, leave as 1.

Resolution ='60x'; 
StainSeries = {'DAPI', 'Mem', 'Spot', 'Nuc', 'Spot'};
Nrow = 1;
Ncol = 1;

%% DAPI Segmentation 
% Merge: Turn on automatic merging of fragment pieces. 'On' or 'Off'
% Thresh: Thresholds to perform segmentation. Must be between [0 1]
Merge='On';
Thresh=[0.14 0.3];

%% Membrane Segmentation
% Type: 'Default', 'ChanVese' or 'Localised'
% Scale: Rescales the image to peform default segmentation.Good for high resolution
% images to save computing time.
Type='Default';
Scale=0.5;
% The following lines alters the inputs for Chan-Vese and Localised segmentation
% ChanVese=[No Iterations, timestep, mu, nu, heavyside step, lambda1, lambda2]
% Localised=[No Iterations, timestep, mu, nu, heavyside step, lambda, Na]
ChanVese=[100 2 65 0 1 1 1];
Localised=[100 2 0 0 eps 0.05 0];

%% Centromere Segmentation
% SpotSize: Minimum spot size in pixels (15 default)
% IntensityThreshold: Value between [0 1]. Automatically detected if set to 0
% SpotOpt: Optimise spot shape. 
% NB: If there are more than 1 channel, insert as a vector the inputs in the order
%     that the images are listed if the parameters are different for each. 

% Example Single Channel:
% SpotSize=15;
% IntensityThreshold=0;
% SpotOpt=1;
SpotSize=[15 15];
IntensityThreshold=[0 0];
SpotOpt=[1 0];

%% Report Properties
% Collate information and determine cell properties. Not necessary if
% result is to be edited in GoIFISH. Value is either 'On' or 'Off'
ReportProps='Off';
