# Supplementary material for: GoIFISH: a system for the quantification of single cell heterogeneity from IFISH images
Source: Genome Biol. 2014 Aug 26;15(8):442. doi: 10.1186/s13059-014-0442-y (PMC4167144; doi:10.1186/s13059-014-0442-y)
Supplement: Additional file 1 — GoIFISH software. Source code for use directly in MATLAB. Binary files for use outside of MATLAB (For Mac and Windows OS) and the required MATLAB Compiler Runtime, are available for download at www.sourceforge.net/projects/goifish/ due to size constraints. [file 13059_2014_442_MOESM1_ESM.zip › src/PerformanceClassification.m]

%
% Inputs:
% -------
%   Input - input parameters for the input. Can be in a structural element
%            from regionprops returning Area, Solditiy and Perimeter
%           Input is then converted into a n x m matrix
%   Training - n2 x (m+1) matrix of variables in the training data. The
%               final column is a prediction value (eg. [1 ,2]) for the
%               training set
%
%


function response =PerformanceClassification(Input, Training)

%Input2=cell2mat(struct2mat(Input));
Input2=struct2mat(Input);

% switch type
%     case 'border'
   % Training=textread('DefineBorderTrain.txt', '', 'delimiter', '\t');
    ncols=size(Training,2);
    Xmat=Training(:,1:(ncols-1));
    PredVals=Training(:,ncols);
%    Input2(:, 4)=Input2(:,1)./Input2(:,3);
 %   case 'segment'
%     Training=csvread('SegAccClassifier.csv');
%      ncols=size(Training,2);
%     Xmat=Training(:,1:(ncols-1));
%     PredVals=Training(:,ncols);   
% end


% Define the Area to Perimeter Ratio


response=classify(Input2, Xmat, PredVals);
