# Supplementary material for: GoIFISH: a system for the quantification of single cell heterogeneity from IFISH images
Source: Genome Biol. 2014 Aug 26;15(8):442. doi: 10.1186/s13059-014-0442-y (PMC4167144; doi:10.1186/s13059-014-0442-y)
Supplement: Additional file 1 — GoIFISH software. Source code for use directly in MATLAB. Binary files for use outside of MATLAB (For Mac and Windows OS) and the required MATLAB Compiler Runtime, are available for download at www.sourceforge.net/projects/goifish/ due to size constraints. [file 13059_2014_442_MOESM1_ESM.zip › src/pointshow.m]

function pointshow(x, y, limits)

% txtshow numbers the items in a BW map (Map) and presents the numbers at the centroid
% of each element in Map
%
% Example:
% --------
% % display the items in a BW map
% imshow(Map)
% Numbers the items in the same figure
% txtshow(Map)

% Centroids=regionprops(Map, 'Centroid');
% 
% Cent=[Centroids.Centroid];
% XCent=Cent(1:2:length(Cent));
% YCent=Cent(2:2:length(Cent));
% CListx=x>limits(1) & x<limits(3);
% CListy=y>limits(2) & y<limits(4);
% CList=CListx+CListy;

for i=1:length(x)
    text(x(i), y(i), 'x', 'color', 'blue', 'FontSize', 12);
end
