# Supplementary material for: GoIFISH: a system for the quantification of single cell heterogeneity from IFISH images
Source: Genome Biol. 2014 Aug 26;15(8):442. doi: 10.1186/s13059-014-0442-y (PMC4167144; doi:10.1186/s13059-014-0442-y)
Supplement: Additional file 1 — GoIFISH software. Source code for use directly in MATLAB. Binary files for use outside of MATLAB (For Mac and Windows OS) and the required MATLAB Compiler Runtime, are available for download at www.sourceforge.net/projects/goifish/ due to size constraints. [file 13059_2014_442_MOESM1_ESM.zip › src/rangeScale.m]

function Im2 =rangeScale(Im2)

% rangeScale performs scaling of the image to [0 255] in 'uint8', [0 1] in
% 'double' and [0 65535] in 'uint16'
%
%   Im2 = rangeScale(Im2)
%
%   input: Image to be scaled
%   output: Scaled image
%
% AT April 2014 for GoIFISH


x1=class(Im2);

switch x1
    case 'uint16'
        Im2=Im2*(max(Im2(:))/(min(Im2(:))+1));
       Im2=Im2*(65535/(max(Im2(:))-min(Im2(:))));
    case 'uint8'
        Im2=Im2*(max(Im2(:))/(min(Im2(:))+1));
        Im2=Im2*(255/(max(Im2(:))-min(Im2(:))));
    case 'double'
        Im2=Im2*(max(Im2(:))/(min(Im2(:))+0.01));
        Im2=Im2*(1/(max(Im2(:))-min(Im2(:))));
end
