# Supplementary material for: GoIFISH: a system for the quantification of single cell heterogeneity from IFISH images
Source: Genome Biol. 2014 Aug 26;15(8):442. doi: 10.1186/s13059-014-0442-y (PMC4167144; doi:10.1186/s13059-014-0442-y)
Supplement: Additional file 1 — GoIFISH software. Source code for use directly in MATLAB. Binary files for use outside of MATLAB (For Mac and Windows OS) and the required MATLAB Compiler Runtime, are available for download at www.sourceforge.net/projects/goifish/ due to size constraints. [file 13059_2014_442_MOESM1_ESM.zip › src/SelectedArea.m]

function[BW, ImOut]=SelectedArea(idx,BW, bwlab, CSeg)

% SELECTEDAREA finds connected objects in BW with index idx.
%
%   [L] = SelectedArea(idx, BW) takes a vector of indices (idx) corresponding to
%   labels in the black-white image BW, returning the image L.
%
%   [L] = SelectedArea(idx, BW, bwlab=1) returns a BW-image L which has been
%   relabelled to have index from 1 to n. bwlab takes a binary input [0, 1]
%   to indicate whether to turn [off, on] this labelling function
%
%   [L, ImOut] = SelectedArea(idx, BW, bwlab, CSeg) performs the above
%   operation and overlays the new BW image L on the input image from which 
%   segmentation was performed, CSeg.
%
%   Note: function requires MATLAB Image Processing Toolbox
%
%   AT July 2014 for GoIFISH. GNU GLP v2
%

%   Check inputs:
    N = nargin;
    error(nargchk(2, 4, N));
    assert(ndims(BW)==2, 'Enter a black-white labelled image!');
    if ~exist('CSeg', 'var'), show=0; else show=1; end
    if ~exist('bwlab', 'var'), bwlab=0; end

% find pixels which are members of idx and BW 
    se=strel('disk',2);
    Xsize=size(BW);
    a=ismember(reshape(BW,Xsize), idx);
    %a=imdilate(a, se);
    b=find(a==0);
    BW(b)=0;
    
    if show==1, ImOut=SegArea(CSeg, BW); end   
    if bwlab==1, BW=bwlabel(BW,4); end
