# Supplementary material for: GoIFISH: a system for the quantification of single cell heterogeneity from IFISH images
Source: Genome Biol. 2014 Aug 26;15(8):442. doi: 10.1186/s13059-014-0442-y (PMC4167144; doi:10.1186/s13059-014-0442-y)
Supplement: Additional file 1 — GoIFISH software. Source code for use directly in MATLAB. Binary files for use outside of MATLAB (For Mac and Windows OS) and the required MATLAB Compiler Runtime, are available for download at www.sourceforge.net/projects/goifish/ due to size constraints. [file 13059_2014_442_MOESM1_ESM.zip › src/SpotRegDetect.m]

function [ClustArea] = SpotRegDetect(Cent, DMask, TVal)
% SpotRegDetect looks for local maxima in the gradient image
%
% [TVals, ImOut, Props] = SpotRegionDetect(Im, TMask, DMask)
%
%   Inputs: 
% ------------
%   Im - image of stained channel
%   DMask - mask of the DAPI channel
%   TCal - size threshold value. eg. minimum of 15 pixels
%
%  Outputs:
% -----------
%   Spot - output image
%
% AT April 2014 for GoIFISH

Cent=im2double(Cent);
[dx,dy]=gradient(Cent);
newCent=imadjust(sqrt(dx.^2+dy.^2));
ClustArea=imregionalmax(Cent-newCent);
ClustArea=bwareaopen(ClustArea, TVal,4);
ClustArea=imdilate(ClustArea, strel('disk', 1));
ClustArea(~DMask)=0;
