# Supplementary material for: GoIFISH: a system for the quantification of single cell heterogeneity from IFISH images
Source: Genome Biol. 2014 Aug 26;15(8):442. doi: 10.1186/s13059-014-0442-y (PMC4167144; doi:10.1186/s13059-014-0442-y)
Supplement: Additional file 1 — GoIFISH software. Source code for use directly in MATLAB. Binary files for use outside of MATLAB (For Mac and Windows OS) and the required MATLAB Compiler Runtime, are available for download at www.sourceforge.net/projects/goifish/ due to size constraints. [file 13059_2014_442_MOESM1_ESM.zip › src/SpotSearch.m]

function [SMap, IThresh]= SpotSearch(inputIm, DMask, SSize, IThresh, opt, mag)

% SpotSearch looks for FISH staining within an adapted image and segments
% out spots. Spots are matched to overlap background image
%
% [SMap, IThresh] = SpotSearch(inputIm, DMask, SSize, IThresh, opt)
% 
%   Inputs:
%   --------
%         inputIm - stained image
%           DMask - DAPI mask. Spot search limited to this area
%           SSize - Minimum spot size (default 15)
%         IThresh - Intensity Threshold. Default 72th percentile. Detects
%                   automatically if 0 is entered
%             opt - Optimise spot shape? [0=no, 1=yes]
%             mag - magnification 20x or under? [0 1]  
%
%  Outputs:
%   --------
%           SMap - bw map of detected spots
%        IThresh - Intensity Threshold detected.
%
%   AT July 2014 for GoIFISH. GNU GLP v2

if ~exist('opt', 'var')
    opt=1;
end

if ~exist('mag', 'var')
    mag='60x';
end
        inputIm=im2double(inputIm);
        %background=imopen(inputIm, strel('disk', 50));
        [dx,dy]=gradient(inputIm);
        inputImB=imadjust(sqrt(dx.^2+dy.^2));
        %inputImB=inputIm-background;
        %inputImB=rangeScale(inputImB);
        % run the log filter.
        % padding the edges
        inputIm2 = padarray(inputIm,ceil(size(inputIm)/10)+1,'replicate');
        h = fspecial('log', [16 16]);
        t2=imfilter(inputIm2, h);
        t3=imadjust(t2);
        DimDiff=ceil(size(inputIm2)-size(inputIm))/2;
        t4=t3((DimDiff(1)+1):(DimDiff(1)+size(inputIm,1)),(DimDiff(2)+1):(DimDiff(2)+size(inputIm,2)));
        
         switch mag
        case '60x'
            TVal=mean(t4(logical(DMask)))+3*std(t4(logical(DMask)));
        case '40x'
            TVal=mean(t4(logical(DMask)))+2*std(t4(logical(DMask)));
        case '20x'
            TVal=mean(t4(logical(DMask)))+std(t4(logical(DMask)));
    end
        
        
    if TVal>0.99
        TVal=0.99;
    end

if ~exist('SSize', 'var')
    SSize=15;
end

if isempty(IThresh)|IThresh==0
    x1=find(inputImB(logical(DMask))<1);
    x2=find(logical(DMask)==1);
    switch mag
        case '60x'
    IThresh=mean(inputImB(x2(x1)))+1.5*std(inputImB(x2(x1)));
        case '40x'
    IThresh=mean(inputImB(x2(x1)))+1.2*std(inputImB(x2(x1)));  
        case '20x'
    IThresh=mean(inputImB(x2(x1)))+1*std(inputImB(x2(x1)));
    end
    if IThresh>0.99
        IThresh=0.99;
    end
%else
 %   IThresh=quantile(inputImB(logical(DMask)), IThresh);
end
    
%end            
   %quantile(inputIm(logical(DMask)), 0.80);

        % select highly stained areas
        Ima=im2bw(t4, TVal);
        Ima(~DMask)=0;
        Ima=bwareaopen(Ima, SSize, 4);
        Ima=bwlabel(Ima,4);
        
switch opt
    case 1             
        ImProps=regionprops(Ima, t4, 'Area', 'MeanIntensity', 'Solidity', 'MinIntensity', 'Eccentricity', 'Perimeter', 'MajorAxisLength', 'MinorAxisLength');
        ImProps=DevCalc(ImProps);
        
        ImProps=rmfield(ImProps, 'MajorAxisLength');ImProps=rmfield(ImProps, 'MinorAxisLength');
        
        % read the classifier
        Class=csvread('SpotClassifier.csv');
        CellOK=PerformanceClassification(ImProps, Class);
        a=find(CellOK==1);
        
        ImProps2=regionprops(Ima, inputImB, 'MeanIntensity');
      %  IThresh=otsu([ImProps2.MeanIntensity]);
        b=find([ImProps2.MeanIntensity]>IThresh);
        c=intersect(a, b);
        testX=SelectedArea(c, Ima);
        
        SMap=bwareaopen(testX, SSize, 4);
    case 0
        ImProps2=regionprops(Ima, inputImB, 'MeanIntensity');
      %  IThresh=otsu([ImProps2.MeanIntensity]);
        b=find([ImProps2.MeanIntensity]>IThresh);
        SMap=SelectedArea(b, Ima);
end
