# Supplementary material for: GoIFISH: a system for the quantification of single cell heterogeneity from IFISH images
Source: Genome Biol. 2014 Aug 26;15(8):442. doi: 10.1186/s13059-014-0442-y (PMC4167144; doi:10.1186/s13059-014-0442-y)
Supplement: Additional file 1 — GoIFISH software. Source code for use directly in MATLAB. Binary files for use outside of MATLAB (For Mac and Windows OS) and the required MATLAB Compiler Runtime, are available for download at www.sourceforge.net/projects/goifish/ due to size constraints. [file 13059_2014_442_MOESM1_ESM.zip › src/struct2mat.m]

function[B, fn]=struct2mat(A)

% STRUCT2MAT: converts a structural element (n features x p samples) to a 
%   (p x n) matrix.
% 
%   [B, fn]=struct2mat(A) returns B, a matrix of values, and fn, an array
%   of fieldnames considered.
%
%   For each feature, only 1 value for each sample is permitted. Vectors of
%   features will not be included.
%
%   Updated 17-7-13

%% Dependencies: cell type  classifier
%% 


    % check the number of arguments in
    error(nargchk(1, 1, nargin, 'struct'));
    assert(isstruct(A)==1, 'Input is not a structural element.');

    fn1=fieldnames(A);
    TestSamp=A(1);
    
    ArrSiz=structfun(@(field)length(field), TestSamp);
    RmList=find(ArrSiz>1);
    if ~isempty(RmList)
         A=rmfield(A, fn1(RmList));
         fprintf('Field %s has been removed', fn1{RmList});
    end
    
    
 
    fn=fieldnames(A);
    assert(~isempty(fn), 'All features have been removed.');
    
    A1=struct2cell(A); 
    emptyIndex = cellfun(@isempty,A1);       %# Find indices of empty cells
    A1(emptyIndex) = {NaN}; 
    
%     temp=find(cellfun(@length, A1)>1);
%     StrStore={};
%     if ~isempty(temp)
%         for j=1:length(temp)
%            test=A1(temp(j));
%            StrStore(j)={sprintf('%g,%g,', test{:})};
%            A1(temp(j))={NaN};
%         end
%     end
    %ival = cellfun(@islogical,A1)
    %A1(ival) = double(A1(ival)); %{NaN}
    %B=arrayfun(@(x) cell2mat((squeeze(A1(x,:)))), 1:size(A1,1), 'UniformOutput', false);
   B=squeeze(A1); % removed the cell2mat. What is this required for? 11-3-2014   
   % B=(squeeze(A1));  
   B=cell2mat(B); % This is required in the cell type  classifier
   B=B';
