# Supplementary material for: GoIFISH: a system for the quantification of single cell heterogeneity from IFISH images
Source: Genome Biol. 2014 Aug 26;15(8):442. doi: 10.1186/s13059-014-0442-y (PMC4167144; doi:10.1186/s13059-014-0442-y)
Supplement: Additional file 1 — GoIFISH software. Source code for use directly in MATLAB. Binary files for use outside of MATLAB (For Mac and Windows OS) and the required MATLAB Compiler Runtime, are available for download at www.sourceforge.net/projects/goifish/ due to size constraints. [file 13059_2014_442_MOESM1_ESM.zip › src/Topology.m]

function Map = Topology(Segment, Vect1, T1, Vect2, T2)

% Constructs Topology Maps based on two input vectors and their thresholds
%
%   can perform discrete or continuous maps based on the threshold inputs
%
% Map = Topology(Segment, Vect1, T1, Vect2, T2)
%
% inputs:
% --------
%   Segment - cell map to overlay features on (eg. the DAPI Segment)
%   Vect 1  - Feature vector 1
%       T1  - Threshold for feature 1. Single value for discrete, two
%       values to scale limits for continuous map
%   Vect 2  - Feature vector 2
%       T2  - Threshold for feature 2. Single value for discrete, two
%       values to scale limits for continuous map
%
%  Map:
%   continuous - channel 2 is Stain 1. Stain 3 is Stain 3. Closer to 0 indicates higher intensity
%   discrete -  1: <T1, <T2
%               2: >T1, <T2
%               3: <T1, >T2
%               4: >T1, >T2
%
%   AT 2014 for GoIFISH. GNU GLP v2

nargchk(5,5, nargin,'string')

if length(T1)==1
% categorise the data here
Grp1=Vect1>T1;
Grp2=Vect2>T2;
GrpTot=Grp1+2*Grp2;

% Categorise the segments
M0=SelectedArea(find(GrpTot==0), Segment);
M1=SelectedArea(find(GrpTot==1), Segment);
M2=SelectedArea(find(GrpTot==2), Segment);
M3=SelectedArea(find(GrpTot==3), Segment);

Map=logical(M0)+2*logical(M1)+3*logical(M2)+4*logical(M3);

elseif length(T1)==2
    ws=Segment;
    ws2=Segment;
  % class 1
   for i=1:length(Vect1)
        ws(ws==i)=Vect1(i);
        ws2(ws2==i)=Vect2(i);
   end
   
   ws=ws-T1(1);
   ws=ws/T1(2);
   ws2=ws2-T2(1);
   ws2=ws2/T2(2);
   
   Map=cat(3, zeros(size(ws)),ws,  ws2);
   Map=imcomplement(Map);
end
   
