# Supplementary material for: GoIFISH: a system for the quantification of single cell heterogeneity from IFISH images
Source: Genome Biol. 2014 Aug 26;15(8):442. doi: 10.1186/s13059-014-0442-y (PMC4167144; doi:10.1186/s13059-014-0442-y)
Supplement: Additional file 1 — GoIFISH software. Source code for use directly in MATLAB. Binary files for use outside of MATLAB (For Mac and Windows OS) and the required MATLAB Compiler Runtime, are available for download at www.sourceforge.net/projects/goifish/ due to size constraints. [file 13059_2014_442_MOESM1_ESM.zip › src/WriteCSV.m]

function WriteCSV(filename, RNAMES, HEADER, A)

% WriteCSV is a generalised function to write a matrix A with column names 
% HEADER and rownames RNAMES to a tab delimited file with name 'filename'
%
% Inputs:
% ------
%	filename - string of file name
%	RNAMES   - cell array(?) of rownames. Must equal number of rows in A
%	HEADER   - cell array of headers. Must equal number of columns in A
%	A 	 - matrix of interest. Largely numeric, strings may not appear

ftemp=fieldnames(A);

if class(A)=='struct'
    A=struct2cell(A);
    A=A';
end


ncols=size(A, 2);

if ~isempty(RNAMES)
    HEADER2=cat(1, 'rownames', HEADER);
    A2=cell([size(A,1), size(A,2)+1]);
    A2(:,1)=RNAMES;
    A2(:, 2:size(A2,2))=A;
    if strcmp('CellLabels', ftemp{ncols})==1
    formatSpec = sprintf('%s %s %s', '%s \t', repmat('%g \t ',1, (ncols-1)), '%s \n');
    else
      formatSpec = sprintf('%s %s %s', '%s \t', repmat('%g \t ',1, ncols), '\n');   
    end
else
    HEADER2=HEADER;
    A2=A;
    formatSpec = sprintf('%s %s', repmat('%g \t ',1, ncols), '\n');
end

% Find indicies of empty cells and write as NaN
A2(cellfun(@isempty, A2))={NaN};

% Open the file and write data
fid = fopen(filename, 'w+');
fprintf(fid, sprintf('%s \t', HEADER2{:}));
fprintf(fid, '\n');

nrows=size(A2, 1);

for i=1:nrows
    fprintf(fid, formatSpec, A2{i, :});
end

fclose(fid);
